# Supplementary material for: Complex microparticle architectures from stimuli-responsive intrinsically disordered proteins
Source: Nat Commun. 2020 Mar 12;11:1342. doi: 10.1038/s41467-020-15128-9 (PMC7067844; doi:10.1038/s41467-020-15128-9)
Supplement: Supplementary file 4 — Source Data [file 41467_2020_15128_MOESM4_ESM.xlsx]

## Sheet: Soure Data File
	Source Data
	Complex Microparticle Architectures from Stimuli-Responsive Intrinsically Disordered Proteins
	Stefan Roberts, Vincent Miao, Simone Costa, Joseph Simon, Garrett Kelly, Tejank Shah, Stefan Zauscher, Ashutosh Chilkoti

## Sheet: Figure 1b
	Figure 1b
	Temperature (°C)	ELP(V) 50uM, PBS, Heating	ELP(V) 50uM, PBS, Cooling		Temperature (°C)	POP(V)-25% 50uM, PBS, Heating,	POP(V)-25% 50uM, PBS, Cooling,
	15.32	0.00089		Fig	16.62	-0.00106
	15.97	0.00137			17.02	-0.00086
	17.02	0.01743			18.02	-0.00079
	17.97	0.01884			19.02	-9.7e-05
	19.02	0.01783			20.02	0.001538
	19.97	0.01885			20.98	0.004544
	21.02	0.01911			21.98	0.007869
	21.97	0.01943			23.02	0.012816
	22.97	0.01958			23.97	0.025975
	24.02	0.02033			25.02	1.32557
	25.02	0.01972			25.98	1.65197
	25.97	0.0212			27.02	1.68289
	27.02	0.02201			28.02	1.69706
	28.02	0.02215			29.02	1.70767
	28.97	0.02212			30.01	1.71584
	29.97	0.02215			31	1.72437
	30.97	0.073702			30.92		1.6929
	32.02	1.89623			29.97		1.67531
	33.02	2.07375			29.02		1.65572
	34.02	2.11882			27.92		1.63665
	35.07	2.13439			26.97		1.62095
	35.97	2.14865			25.97		1.60061
	37.02	2.15767			25.02		1.57767
	38.02	2.16108			24.02		1.55344
	38.97	2.16809			22.97		1.53296
	40.02	2.16731			21.97		1.50378
	41.02	2.17204			20.97		1.47981
	41		2.1326		19.97		1.43751
	40.02		2.11935		18.97		1.39206
	38.97		2.10216		18.02		1.32444
	37.97		2.08218		17.02		1.20862
	36.92		2.06053		15.97		0.968943
	35.97		2.03666		14.97		0.479978
	34.97		2.00558		13.92		0.020344
	33.97		1.96381		12.97		-0.00748
	32.97		1.90052		12.02		-0.00882
	32		1.79354		10.97		-0.00843
	31.02		1.56001		9.97		-0.00814
	29.97		0.814712
	29		0.056604
	28.02		0.01511
	27.02		0.01846
	25.97		0.0187
	24.97		0.01903
	23.92		0.01913
	22.97		0.01876
	22.02		0.01892
	21.02		0.01829
	20.02		0.01822
	19.01		0.0175
	18.02		0.01724
	16.97		0.01713
	15.97		0.01647
	14.97		0.01603
	14.02		0.0157
	13		0.01532
	11.97		0.01376
	10.97		0.01375
	9.97		0.01347

## Sheet: Figure 2
	Figure 2b		Figure 2c,f,i
	Droplet Size		ELP(V)
	44.8911		Concentration (uM)	Tth (°C)
	43.8423		100	29.9
	46.8532		50	31.1
	44.2607		200	27
	43.8423		400	26
	44.9132
	43.4522		ELP(V4A1)
	45.8853		Concentration (uM)	Tth (°C)
	44.1223		50	37.07
	43.7743		100	36.11
	43.9232		200	34.22
	43.9364		400	33.32
	46.6215		800	29.37
	44.9224
	45.9124		ELP(V1A1)
	44.2476		Concentration (uM)	Tth (°C)
	44.5696		50	47.02
	43.4103		100	45.17
	44.9003		200	44.22
	43.4655		400	42.32
	45.0087		800	41.42
	44.2756
	44.9168		POP(V)-25%
	45.9771		Concentration (uM)	Tth (°C)	Ttc (°C)	Hysteresis
	44.2868		50	24.17	15.82	8.35
	42.3463		100	23.27	15.74	7.53
	45.3436		200	22.37	15.67	6.7
	44.6566		400	20.52	14.52	6
	44.2737
	43.797		POP(V4A1)-25%
	43.9082		Concentration (uM)	Tth (°C)	Ttc (°C)	Hysteresis
	44.6307		50	29.02	15.02	14
	45.3927		100	28.12	14.82	13.3
	44.9665		200	27.22	15.87	11.35
	45.8042		400	25.22	16.77	8.45
	44.0003		800	23.22	16.67	6.55
	45.6469
	45.3107		POP(V1A1)-25%
	46.832		Concentration (uM)	Tth (°C)	Ttc (°C)	Hysteresis
	45.3308		50	36.02	16.97	19.05
	44.9518		100	34.1	16.87	17.23
	43.9458		200	32.22	17.77	14.45
	45.1737		400	29.32	18.62	10.7
	46.5364		800	26.37	18.57	7.8
	46.7738
	44.4693		POP(V1A4)-25%
	44.2476		Concentration (uM)	Tth (°C)	Ttc (°C)	Hysteresis
	46.5559		50	45.37	20.72	24.65
	45.7645		100	42.32	18.82	23.5
	44.9279		200	40.12	17.92	22.2
	44.3856		400	35.97	17.02	18.95
	44.6363
	45.5654
	44.834
	41.1866
	44.8376
	42.2368
	44.0491
	43.863
	53.2784
	46.2513
	43.1353
	42.5293
	43.7951
	44.4879
	44.6103
	44.7657
	43.4978
	43.5567
	45.8655
	44.677
	44.8155
	42.3209
	44.4284
	43.9759
	45.1353
	45.7934
	44.5807
	44.4247
	44.577
	46.0795
	45.4764
	43.6154
	43.7384
	45.5962
	44.8469
	46.9994
	44.6474

## Sheet: Figure 3
	Figure 3a,b							Figure 3d			Figure 3e
	20C/min	6C/min	2C/min	1C/min	0.5C/min			500uM ELP(V)	1mM ELP(V)		Particle Diameter (um)	CS Diameter (um)
	2.792	3.502	12.611	12.704	16.823			16.823	18.615		49.724	24.502
	2.883	4.372	4.282	6.674	16.207			16.207	15.858		54.124	26.389
	3.153	3.851	6.308	5.334	15.878			15.878	15.952		63.174	28.969
	1.982	2.098	7.498	11.128	15.643			15.643	16.996		39.22	19.229
	2.702	3.132	4.593	13.608	14.671			14.671	15.531		61.406	30.344
	3.68	4.324	4.049	10.876	15.404			15.404	17.072		58.01	27.394
	3.063	2.883	6.488	8.489	16.31			16.31	16.504		67.301	30.659
	3.084	2.534	7.62	7.869	17.008			17.008	17.787		66.334	33.149
	3.603	3.365	5.657	14.223	8.128			8.128	18.39		71.241	30.31
	3.063	3.132	4.848	8.057	14.817			14.817	18.073		67.174	29.263
	2.702	4.429	9.922	4.828	13.387			13.387	17.9		66.145	29.713
	2.614	3.363	9.935	11.553	16.576			16.576	19.58		60.245	27.136
	3.333	3.483	7.091	6.661	14.661			14.661	17.333		65.641	31.716
	2.385	3.98	3.697	3.873	16.101			16.101	19.721		56.725	28.031
	3.153	4.108	7.66	4.738	16.096			16.096	20.181		43.621	18.471
	2.614	2.885	5.073	5.478	14.988			14.988	16.842		41.404	19.984
	2.794	3.557	3.498	12.382	15.39			15.39	19.847		37.708	16.114
	2.561	3.502	6.162	6.383	15.641			15.641	18.373		32.588	16.59
	2.504	3.491	5.323	5.246	16.024			16.024	20.589		52.245	27.05
	2.798	3.98	3.749	3.998	17.07			17.07	20.487		66.161	30.412
	2.164	3.485	10.244	3.659	15.899			15.899	20.258		68.918	31.288
	2.704	4.566	9.33	5.141	12.813			12.813	21.308		49.969	24.512
	2.863	3.125	5.274	12.991	8.199			8.199	20.191		42.779	21.631
	3.43	3.401	4	3.976	11.622			11.622	17.299		78.324	37.975
	3.532	3.483	5.162	11.714	10.876			10.876	18.245		71.673	33.992
	2.716	3.603	5.55	15.599	15.614			15.614	16.114		57.221	25.943
	2.459	2.634	4.508	3.267	14.911			14.911	18.085		64.153	34.59
	3.158	5.81	5.42	5.05	14.749			14.749	19.487		44.703	20.191
	3.064	3.041	5.882	13.218	14.191			14.191	19.817		44.012	24.052
	2.974	3.012	6.77	5.29	15.441			15.441	22.006		85.038	42.414
	2.259	3.365	5.643	3.962	15.202			15.202	19.47		78.76	37.584
	2.349	3.502	5.417	6.236	14.988			14.988	21.727		23.161	11.553
	3.376	3.845	4.593	4.621	14.924			14.924	19.127		46.574	20.985
	2.985	3.725	10.635	7.956	15.135			15.135	21.505		45.257	22.106
	1.77	3.741	9.274	10.852	15.362			15.362	18.348		35.604	17.9
	2.192	3.363	5.335	10.905	15.943			15.943	17.314		49.3	21.453
	3.064	4.416	4.593	6.743	10.399			10.399	18.809		79.643	37.48
	3.063	3.771	6.43	12.752	10.979			10.979	20.142		44.212	21.646
	3.068	4.446	6.096	15.135	16.398			16.398	20.293		52.848	26.005
	3.185	3.382	6.316	15.502	15.381			15.381	18.792		48.086	21.631
	3.084	3.031	5.228	6.005	15.39			15.39	19.821		38.636	18.792
	3.523	3.399	4.894	10.702	8.255			8.255	20.287		43.388	20.229
	2.884	4.523	5.697	16.024	14.911			14.911	18.39		45.407	21.679
	3.442	4.828	8.561	15.649	13.576			13.576	19.229		50.773	23.512
	2.883	3.951	3.8	7.869	15.375			15.375	19.11		46.931	22.053
	3.333	4.383	4.618	3.498	15.87			15.87	20.142		45.053	21.991
	3.514	2.773	5.077	5.603	15.135			15.135	20.158		38.569	20.142
	2.459	2.954	4.116	4.41	17.057			17.057	19.75		64.513	31.35
	3.631	3.1	6.685	7.349	16.336			16.336	20.487		49.64	24.697
	2.626	2.045	6.125	6.138	14.671			14.671	19.313		71.743	34.259
											54.078	25.028
											46.494	22.168
											60.321	29.504
											88.982	40.409
											52.257	25.222
											44.031	24.152
											37.876	19.47
											81.173	36.902
											51.706	27.37
											56.574	27.177
											58.373	28.846
											59.11	28.105
											60.226	28.861
											42.163	19.504
											70.986	33.033
											69.365	31.759
											59.339	28.665
											52.011	27.206
											62.733	28.692
											62.139	28.909
											52.247	24.152
											47.695	23.164
											43.698	20.789
											45.726	23.206
											55.465	27.405
											65.579	32.334
											40.021	20.911
											62.783	29.504
											43.348	20.475
											71.718	33.479
											63.06	31.157
											49.794	26.145
											75.092	35.788
											73.168	34.645
											45.476	22.689
											67.313	34.101
											67.856	30.686
											67.008	31.288
											65.281	31.912
											41.476	19.47
											68.469	32.165
											37.114	20.589
											60.26	29.898
											38.515	18.809
											46.583	22.559
											39.694	19.504
											58.493	29.334
											39.435	20.487
											39.553	18.106
											36.19	19.58
											35.401	18.39
											37.516	20.191
											37.558	18.245
											38.615	20.293
											39.339	20.142
											41.122	21.432
											37.832	19.487
											43.358	21.694
											43.454	21.861
											45.431	22.788
											43.96	21.766
											43	21.766
											38.73	19.821
											40.222	21.01
											39.339	20.158
											40.832	21.292
											46.956	22.183
											51.414	26.532
											54.322	26.226
											49.287	25.961
											52.866	25.625
											56.341	26.947
											61.496	29.404
											56.708	27.519
											49.003	24.021
											56.539	25.467
											36.313	19.721
											65.318	32.573
											58.329	26.476
											58.377	28.455
											67.369	31.05
											65.72	30.297
											70.033	34.975
											61.973	30.904
											61.203	27.401
											59.592	28.382
											52.434	24.982
											65.767	30.841
											61.771	31.242
											60.55	29.404
											42.13	21.144
											51.036	25.171
											65.17	32.672
											37.722	18.085
											72.736	34.002
											46.757	22.905
											69.301	31.722
											68.281	32.389
											68.281	32.389
											61.693	30.171
											41.241	20.93
											42.28	19.217
											47.201	23.185
											42.736	20.681
											43.932	21.752
											44.222	22.183
											53.381	25.625
											42.345	21.704
											46.841	21.404
											67.467	32.701
											56.365	26.597
											45.093	20.93
											44.212	21.932
											41.595	19.313
											44.537	21.122
											36.667	16.842
											44.514	21.704
											39.398	19.75
											46.206	20.439
											31.242	15.97
											39.833	20.551
											38.122	19.127
											34.183	16.996
											31.579	15.189
											29.548	14.413
											24.557	12.652
											23.608	11.394
											36.28	17.333
											40.587	18.878
											25.787	12.251
											31.839	14.93
											40.73	19.873
											35.313	17.787
											37.148	20.258
											52.784	24.47
											41.451	20.551
											34.357	17.072
											40.01	19.097
											35.401	18.073
											39.512	19.313
											34.238	15.531
											21.667	11.394
											22.366	11.129
											46.549	24.238
											25.953	13.735
											45.573	21.991
											20.626	9.755
											41.626	20.551
											33.261	15.858
											36.754	19.847
											45.557	21.207
											45.851	22.677
											44.772	22.124
											47.207	23.105
											32.479	16.053
											41.078	20.013
											43.814	20.739
											35.012	16.504
											44.605	21.207
											52.13	25.965
											43.901	20.475
											40.765	20.902
											45.578	22.273
											43.312	20.589
											42.282	21.087
											40.626	18.188
											48.708	22.882
											66.295	31.221
											50.86	24.224
											36.965	18.373
											43.622	20.793
											20.075	9.347
											23.86	12.085
											52.456	26.666
											42.902	20.181
											43.814	20.335
											58.376	28.199
											31.519	14.422
											58.439	28.956
											75.033	35.722
											60.807	29.572
											43.906	21.694
											54.193	24.302
											42.823	20.475
											44.027	21.271
											39.281	19.11
											56.918	26.678
											47.136	21.259
											42.639	19.53
											40.626	19.263
											37.516	17.299
											38.458	18.348
											40.574	19.62
											32.773	15.631
											41.822	20.793
											42.404	20.764
											43.318	22.726
											39.661	20.636
											45.658	22.238
											23.553	11.451
											27.072	14.995
											43.023	20.948
											44.924	21.953
											44.496	20.911
											49.205	22.803
											66.992	30.329
											40.462	18.823
											30.646	14.856
											48.268	22.238
											53.455	26.068
											46.431	21.813
											44.448	22.401
											43.397	20.383
											40.285	18.726
											44.519	20.309
											50.922	25.317
											43.575	20.702
											43.515	20.399
											39.082	18.39
											25.795	12.585
											32.915	16.598
											33.789	15.952
											39.695	19.47
											43.421	21.262
											44.096	22.308
											42.404	20.207
											42.426	21.139

## Sheet: Sup Fig 1
	Figure 1b						Figure 1c
	Fraction alanine	ELP Temp	POP 25% Temp	Difference	% Change		Temperature (°C)	POP(V)-12.5% 50uM, PBS, Heating,	POP(V)-12.% 50uM, PBS, Cooling,	Temperature (°C)	POP(V)-25% 50uM, PBS, Heating,	POP(V)-25% 50uM, PBS, Cooling,
	0	27.97	22.37	5.6	-20		16.42	-0.0091		16.62	-0.00106
	0.2	34.22	27.22	7	-20.5		16.97	-0.00922		17.02	-0.00086
	0.5	44.22	32.22	12	-27.1		18.02	-0.00964		18.02	-0.00079
	0.8	54.4	40.12	14.28	-26.3		18.97	-0.00993		19.02	-9.7e-05
							20.02	-0.00997		20.02	0.001538
							21.02	-0.0101		20.98	0.004544
							22.02	-0.01032		21.98	0.007869
							23.02	-0.01016		23.02	0.012816
							24.02	-0.00145		23.97	0.025975
							25.07	0.049039		25.02	1.32557
							26.02	0.224262		25.98	1.65197
							27.02	1.83136		27.02	1.68289
							27.92	1.98984		28.02	1.69706
							28.97	2.02635		29.02	1.70767
							29.97	2.04132		30.01	1.71584
							31.02	2.05343		31	1.72437
							31.97	2.0661		30.92		1.6929
							33.02	2.06992		29.97		1.67531
							34.02	2.07485		29.02		1.65572
							35.02	2.08056		27.92		1.63665
										26.97		1.62095
							34.97		2.07953	25.97		1.60061
							34.02		2.07751	25.02		1.57767
							32.92		2.06767	24.02		1.55344
							31.92		2.06229	22.97		1.53296
							30.97		2.05245	21.97		1.50378
							29.97		2.0332	20.97		1.47981
							29.02		1.99042	19.97		1.43751
							27.97		1.91866	18.97		1.39206
							27.02		1.8708	18.02		1.32444
							25.97		1.83233	17.02		1.20862
							24.98		1.78146	15.97		0.968943
							24.02		1.71106	14.97		0.479978
							22.97		1.61916	13.92		0.020344
							21.97		1.43061	12.97		-0.00748
							20.92		1.14034	12.02		-0.00882
							19.97		0.620951	10.97		-0.00843
							18.97		0.029519	9.97		-0.00814
							18.02		-0.01023
							17		-0.015
							15.92		-0.01561
							14.92		-0.01593
							14.02		-0.01586
							12.97		-0.01573
							11.97		-0.01571
							11.02		-0.01554
							9.97		-0.01539

## Sheet: Sup Fig 3
	Sup Figure 3a																	Sup Figure 3d
	100uM				200uM				400uM									Initial Heating				Reheating
	Sample 1	Sample 2	Sample 3		Sample 1	Sample 2	Sample 3		Sample 1	Sample 2	Sample 3							Sample 1	Sample 2	Sample 3		Sample 1	Sample 2	Sample 3
	6.08132	2.85657	8.70482		4.52392	4.19561	6.08132		10.6984	12.2654	3.62698							0.678799	0.614101	0.646181		0.994764	0.646181	0.614101
	4.7682	2.50508	5.41256		11.4422	37.9703	4.7682		12.9497	76.8002	2.63251							0.52143	0.52143	0.5516		0.614101	0.52143	0.52143
	19.1343	5.11047	3.75159		8.0796	6.45186	19.1343		16.4503	12.1425	20.1081		Concentration (uM)	Globule Size Mean				0.582572	0.582572	0.582572		0.711949	0.582572	0.582572
	9.45798	3.02902	2.1854		23.5817	6.72632	9.45798		20.2161	15.0112	5.22631		100	5.719	3.881	4.308		2.30301	1.6041	1.43212		1.0704	1.34891	1.34891
	32.9663	2.83723	2.81968		2.16771	3.34483	32.9663		12.1425	4.2598	5.69599		200	8.478	6.96	7.28		1.73694	1.34891	1.26707		0.582572	1.18696	1.14756
	8.65127	3.38387	3.38387		5.79153	8.81479	8.65127		6.87912	88.9112	8.00006		400	15.16	13.8	12.24		1.82767	1.39014	1.30778		0.491604	1.2268	1.18696
	7.86644	2.48657	2.39635		16.894	2.23712	7.86644		2.54055	2.32531	45.5679							0.678799	0.646181	0.646181		0.462369	0.646181	0.646181
	4.72442	3.52453	13.8722		3.48495	4.17361	4.72442		6.72632	5.86298	4.61244							0.920999	0.849426	0.849426		1.2268	0.814236	0.814236
	3.44365	2.15007	3.62698		38.3295	8.65127	3.44365		35.745	2.61369	23.1207							1.30778	1.0704	1.03235		1.03235	0.994764	0.957645
	3.02902	4.50137	6.009		8.16189	9.20461	3.02902		10.786	11.3222	3.28378							1.5173	1.2268	2.06077		0.52143	1.91958	1.82767
	23.5034	7.41923	3.98136		4.30413	4.17361	23.5034		7.52353	9.01029	22.6662							0.814236	0.779545	1.14756		1.26707	1.1089	1.0704
	14.2255	5.38862	23.0465		124.455	11.8076	14.2255		7.6039	16.0762	8.78918							1.34891	1.1089	0.779545		0.614101	0.779545	0.745361
	2.9914	12.6999	4.72442		6.62586	12.1112	2.9914		7.94801	7.28894	7.34193							0.52143	0.52143	1.03235		0.678799	0.994764	0.994764
	3.26352	3.96171	4.04642		4.90458	26.5918	3.26352		20.8378	26.0346	4.17361							0.779545	0.745361	0.52143		0.779545	0.52143	0.491604
	10.6411	6.80375	6.05869		2.4681	5.91227	10.6411		5.06353	9.51576	32.1976							0.88511	0.814236	2.15673		0.779545	2.06077	1.96627
	25.168	3.98136	3.10654		4.41357	3.04879	25.168		4.23971	22.1032	6.42647							1.18696	1.03235	0.745361		0.994764	0.745361	0.745361
	21.3554	3.48495	3.04879		3.3634	28.1622	21.3554		9.88621	17.5831	36.2735							0.462369	0.462369	0.814236		1.03235	0.814236	0.779545
	2.55919	2.37811	2.20152		2.74465	23.7348	2.55919		6.90509	36.011	6.62586							0.462369	0.462369	0.957645		0.582572	2.30301	2.15673
	4.61244	5.79153	2.16771		4.74525	7.15943	4.61244		30.4688	5.53062	91.9686							0.711949	0.646181	0.491604		0.814236	0.957645	0.920999
	4.13173	3.46428	3.8971		7.6821	15.2752	4.13173		3.75159	22.8561	3.16647							0.678799	0.646181	0.462369		1.18696	0.462369	0.462369
	5.64731	4.08801	2.87595		65.4501	8.43064	5.64731		2.35992	6.67719	6.45186							1.1089	0.957645	0.678799		0.462369	0.462369	0.462369
	2.23712	5.67164	7.57707		21.2832	12.6999	2.23712		7.65519	22.5925	3.28378		a					0.462369	0.462369	0.646181		0.745361	0.678799	0.646181
	3.02902	5.53062	9.62904		215.615	2.63251	3.02902		35.5694	7.84178	3.60793							0.88511	0.814236	0.920999		0.614101	0.646181	0.646181
	3.98136	4.17361	13.1073		23.3118	3.98136	3.98136		5.45837	26.2334	21.8392							0.814236	0.745361	0.491604		1.18696	0.88511	0.849426
	89.9266	3.42493	6.009		16.6875	2.20152	89.9266		70.0268	4.28195	3.20481							1.03235	1.73694	0.814236		0.582572	0.491604	0.462369
	2.15007	2.83723	2.81968		2.15007	3.40438	2.15007		29.0616	8.92523	3.79214							1.64776	2.01333	0.745361		0.614101	0.814236	0.779545
	4.54446	37.2056	3.83479		43.4836	3.77281	4.54446		24.1173	9.79846	8.24196							2.3526	0.920999	1.4745		0.814236	0.745361	0.745361
	2.255	2.54055	11.0254		2.80042	4.19561	2.255		14.7457	13.1395	4.13173							0.920999	1.34891	1.64776		1.18696	1.39014	1.34891
	2.20152	3.94013	4.67869		3.0686	4.70153	2.20152		7.15943	22.6662	8.5141							2.01333	1.64776	0.920999		0.462369	1.5173	1.5173
	30.0937	3.18471	3.0686		13.6137	3.20481	30.0937		52.7601	3.56615	16.7573							1.5605	0.814236	1.2268		1.43212	0.88511	0.849426
	11.867	14.2917	3.10654		20.4735	7.2121	11.867		3.14645	11.8076	7.6039							0.711949	1.4745	1.43212		1.18696	1.14756	1.1089
	5.76704	9.09303	9.54206		10.0277	4.3912	5.76704		23.849	11.6244	6.40111							0.52143	1.26707	2.15673		0.678799	1.34891	1.34891
	25.9574	3.46428	13.3921		3.16647	13.5841	25.9574		48.2661	5.60098	4.36887							0.994764	0.646181	0.849426		0.462369	2.06077	1.96627
	4.52392	3.12647	2.30726		3.10654	2.76204	4.52392		178.242	6.60257	11.8359							0.582572	2.01333	1.34891		1.34891	0.814236	0.814236
	60.1396	3.98136	5.72038		14.7457	16.5166	60.1396		7.36847	41.6168	2.76204							1.18696	0.52143	1.14756		1.91958	1.26707	1.26707
	13.6789	2.65138	2.78121		6.67719	20.5449	13.6789		7.15943	63.9509	11.7145							0.614101	0.88511	0.678799		0.462369	2.3526	2.20489
	5.15541	2.89539	4.32635		2.55919	4.85828	5.15541		6.98083	41.4793	22.1764							0.614101	0.5516	1.69216		0.582572	1.1089	1.0704
	3.50566	4.32635	3.58702		5.43654	31.9847	3.50566		22.6662	32.9226	37.1187							1.78212	2.06077	0.5516		0.745361	0.678799	0.646181
	8.0796	2.55919	4.90458		20.6911	3.02902	8.0796		10.6984	8.16189	19.4938							0.678799	0.994764	0.88511		1.87362	1.5173	1.5173
	4.67869	3.60793	3.12647		3.40438	19.8892	4.67869		18.0009	56.1552	12.6999							2.25377	0.582572	0.5516		1.0704	0.52143	0.52143
	15.6398	3.50566	2.4681		62.6701	23.3898	15.6398		28.814	26.274	2.9326							0.678799	0.582572	1.73694		1.30778	0.88511	0.849426
	11.6554	6.77791	2.35992		6.22912	3.38387	11.6554		6.42647	43.8112	7.6821							0.52143	1.34891	0.957645		0.614101	0.5516	0.5516
	7.97278	8.18939	2.89539		3.20481	2.39635	7.97278		7.41923	45.5192	3.79214							1.91958	0.646181	0.582572		0.614101	1.6041	1.5605
	36.011	3.77281	4.90458		8.65127	14.5181	36.011		6.37809	6.95477	2.32531							1.26707	1.5605	0.582572		0.491604	0.920999	0.920999
	2.27291	2.70652	3.24513		22.4769	67.6725	2.27291		66.2618	18.5302	2.32531							1.0704	0.646181	1.26707		0.849426	0.582572	0.582572
	4.63518	7.15943	4.61244		7.36847	2.4681	4.63518		33.5648	16.2802	46.5731							1.43212	1.78212	0.646181		0.462369	0.582572	0.582572
	25.8363	4.32635	2.39635		19.8186	4.94892	25.8363		28.4458	12.8566	13.3921							1.4745	0.52143	1.39014		0.779545	1.18696	1.14756
	2.16771	4.19561	3.04879		5.5065	26.6325	2.16771		24.7763	20.9505	7.65519							1.6041	1.43212	0.646181		0.5516	0.646181	0.614101
	5.55258	2.89539	3.54532		9.15006	6.05869	5.55258		5.86298	9.42913	12.6392							0.614101	1.0704	1.5173		0.582572	1.34891	1.30778
	3.94013	4.06621	2.34342		6.03383	4.36887	3.94013		37.9703	14.6819	4.36887							0.711949	0.920999	0.52143		0.52143	0.646181	0.646181
	4.52392	2.50508	2.50508		2.20152	8.76103	4.52392		7.81468	5.93696	4.56708							0.88511	1.82767	1.30778		0.745361	1.39014	1.39014
	8.81479	5.64731	2.44968		2.52195	17.6541	8.81479		8.92523	3.28378	42.7353							0.462369	1.14756	0.994764		0.582572	0.52143	0.491604
	40.2358	3.62698	2.43297		2.9326	9.74276	40.2358		3.44365	2.28925	6.22912							0.582572	1.18696	0.920999		0.491604	2.25377	2.06077
	2.68752	14.3218	2.48657		2.28925	19.6008	2.68752		2.76204	5.11047	7.05685							0.52143	1.30778	1.5605		0.52143	1.2268	1.2268
	42.0346	4.50137	4.52392		5.08698	7.92079	42.0346		5.22631	12.2968	3.04879							1.18696	0.582572	1.1089		0.88511	0.994764	0.957645
	2.15007	9.17603	5.29536		4.45638	2.50508	2.15007		69.7509	6.37809	23.2728							0.711949	0.646181	1.1089		0.957645	0.88511	0.849426
	5.76704	4.10985	3.48495		11.2944	13.298	5.76704		11.9605	48.5102	3.50566							0.52143	0.814236	1.18696		0.491604	1.43212	1.43212
	3.32444	3.8971	4.67869		2.52195	13.2656	3.32444		25.4813	5.38862	2.28925							1.34891	0.462369	0.614101		0.5516	1.0704	1.03235
	11.0835	2.57788	4.15365		16.6875	10.4941	11.0835		7.05685	28.9396	21.5036							1.4745	0.582572	0.678799		0.88511	1.0704	1.03235
	25.6787	6.22912	6.15621		9.34538	19.2074	25.6787		51.4625	5.24785	17.1686							0.52143	2.10857	1.87362		0.920999	1.1089	1.1089
	7.31542	2.97176	3.30409		6.30231	4.70153	7.31542		8.843	10.8766	8.76103							0.849426	0.52143	0.814236		0.994764	0.614101	0.614101
	2.35992	7.62831	4.54446		4.58974	43.4356	2.35992		4.00301	3.12647	6.42647							1.43212	0.994764	0.462369		0.994764	0.678799	0.646181
	4.19561	2.50508	3.00929		4.41357	4.17361	4.19561		3.75159	3.52453	47.5856							1.18696	0.646181	0.582572		0.462369	1.78212	1.73694
	2.95216	5.88761	5.48242		4.74525	5.41256	2.95216		8.16189	5.91227	31.3918							0.957645	0.52143	1.73694		1.69216	0.814236	0.814236
	34.9997	4.3486	9.17603		9.51576	6.65151	34.9997		2.65138	5.60098	6.13121							0.614101	1.1089	0.5516		1.1089	0.462369	0.462369
	13.6137	3.94013	6.77791		3.16647	13.9678	13.6137		11.3836	15.5747	2.59491							0.711949	1.18696	0.957645		0.711949	0.582572	0.582572
	13.4865	5.81606	7.08305		2.15007	6.45186	13.4865		54.9811	48.6551	4.70153							0.994764	0.52143	0.678799		0.711949	1.64776	1.5605
	11.3222	2.27291	2.67029		40.3719	2.15007	11.3222		4.97219	50.5239	25.4448							0.462369	0.779545	0.52143		0.5516	0.52143	0.52143
	2.61369	3.62698	2.16771		5.04011	2.39635	2.61369		6.98083	14.0006	2.23712							0.957645	1.14756	1.91958		0.849426	0.920999	0.920999
	2.61369	9.15006	17.3064		2.61369	18.6025	2.61369		21.2076	17.377	58.0087							0.745361	0.994764	1.03235		0.678799	0.678799	0.646181
	6.42647	2.72556	4.21764		69.6998	2.95216	6.42647		18.0725	5.134	24.9719							0.849426	0.88511	1.14756		1.34891	0.52143	0.52143
	6.67719	22.6662	2.87595		6.52591	15.842	6.67719		29.4745	2.50508	34.9104							0.711949	0.582572	0.5516		1.5173	1.82767	1.73694
	13.9349	3.20481	2.9914		18.4941	2.13248	13.9349		5.20264	17.4092	25.917							1.4745	0.646181	0.779545		0.582572	0.994764	0.994764
	2.39635	2.255	3.75159		4.61244	6.20402	2.39635		2.41464	3.64797	21.3554							1.64776	0.88511	1.1089		0.920999	1.1089	1.0704
	3.04879	2.59491	3.85617		7.34193	2.83723	3.04879		23.6956	4.13173	28.0001							0.5516	0.462369	0.957645		0.491604	0.52143	0.52143
	13.3273	22.6662	2.72556		5.53062	8.5953	13.3273		14.7153	37.6081	3.98136							1.03235	0.88511	1.87362		0.52143	0.779545	0.779545
	19.1708	3.40438	4.08801		21.0978	27.8382	19.1708		61.7165	22.6276	2.78121							0.462369	0.678799	0.88511		0.52143	1.0704	1.03235
	6.47728	2.68752	2.44968		20.0709	20.7286	6.47728		11.5346	29.5972	9.15006							0.745361	0.779545	0.582572		0.462369	2.55406	0.920999
	3.16647	2.85657	4.58974		2.80042	3.85617	3.16647		18.3893	8.34996	49.0951							0.88511	0.646181	0.678799		0.745361	0.920999	1.73694
	34.8699	2.55919	3.52453		43.4836	3.81345	34.8699		6.45186	9.42913	9.48686							0.814236	1.18696	0.88511		0.491604	1.73694	0.814236
	3.00929	4.06621	5.24785		48.9997	3.52453	3.00929		23.6172	11.9889	31.5603							0.779545	1.30778	1.91958		1.78212	0.849426	2.10857
	6.27941	3.60793	3.32444		7.23848	6.30231	6.27941		18.2845	43.0611	7.28894							0.462369	0.5516	2.15673		1.2268	2.30301	0.582572
	4.47885	6.98083	4.15365		4.61244	3.64797	4.47885		4.70153	34.5178	5.81606							0.957645	0.920999	0.462369		1.39014	0.614101	0.646181
	3.28378	12.9818	7.00694		2.16771	4.94892	3.28378		26.9109	25.6384	17.3064							0.52143	0.462369	0.88511		1.73694	0.678799	0.849426
	24.7763	3.85617	2.61369		19.9261	22.1032	24.7763		5.43654	2.95216	16.1107							0.582572	0.678799	0.711949		0.491604	0.88511	1.73694
	3.58702	5.36471	3.83479		13.7413	3.85617	3.58702		6.9311	4.7682	26.5918							0.779545	0.814236	0.814236		0.491604	1.78212	1.96627
	3.20481	3.38387	6.25424		28.9396	2.255	3.20481		25.5617	37.2968	3.32444							1.0704	0.745361	2.10857		0.646181	2.01333	0.462369
	26.1155	4.7682	2.87595		8.32229	9.06456	26.1155		2.74465	7.13553	12.7637							0.678799	2.01333	0.646181		0.711949	0.462369	0.849426
	6.10625	5.76704	5.36471		5.53062	3.40438	6.10625		11.9889	8.37766	2.20152							0.711949	0.711949	1.1089		0.614101	0.849426	0.678799
	5.134	3.52453	5.27159		4.9955	3.14645	5.134		7.49923	39.5068	13.2333							0.814236	0.462369	1.2268		1.0704	0.678799	0.779545
	3.56615	7.70905	3.42493		4.50137	2.95216	3.56615		2.41464	8.34996	27.4743							1.39014	1.91958	0.5516		1.69216	0.779545	1.91958
	14.355	2.39635	2.54055		4.54446	4.54446	14.355		42.3629	7.03307	5.11047							1.34891	1.78212	0.88511		1.78212	2.01333	0.646181
	28.814	4.47885	5.86298		15.8077	36.4091	28.814		13.1073	7.73357	3.79214							0.5516	0.849426	2.10857		1.14756	0.678799	1.03235
	27.6767	2.255	3.98136		2.63251	8.87124	27.6767		3.81345	10.0277	3.83479							0.5516	0.52143	0.462369		0.646181	1.0704	1.1089
	10.6984	2.48657	7.70905		12.5122	19.3837	10.6984		2.63251	29.3481	3.52453							0.462369	0.582572	0.678799		0.678799	1.14756	0.5516
	19.2772	2.63251	5.62523		3.48495	17.0982	19.2772		5.5065	4.50137	5.06353							0.614101	0.711949	2.45244		0.745361	0.5516	0.849426
	13.046	2.80042	4.97219		7.81468	4.47885	13.046		47.4912	10.318	40.7855							2.15673	0.920999	0.814236		1.30778	0.88511	1.91958
	21.4312	2.55919	3.38387		6.22912	4.0247	21.4312		23.3898	10.4941	16.2456							0.462369	0.646181	2.40254		1.5173	1.96627	0.462369
	3.46428	2.35992	2.9326		5.9842	5.45837	3.46428		97.203	3.02902	4.06621							0.779545	0.646181	0.745361		0.711949	0.462369	0.678799
	2.1854	9.71363	2.63251		3.42493	23.849	2.1854		33.6089	34.0865	2.55919							0.779545	0.745361	1.69216		0.491604	0.678799	2.06077
	6.17896	3.54532	7.94801		15.7424	7.84178	6.17896		8.13443	4.06621	38.4635							0.957645	1.14756	2.50308		1.14756	2.15673	0.779545
	4.67869	5.5065	13.3597		4.56708	2.43297	4.67869		26.4734	17.7576	9.79846							1.18696	1.1089	0.745361		1.91958	0.814236	2.01333
	3.83479	12.8566	2.13248		7.36847	53.6139	3.83479		18.0725	14.1294	3.83479							1.4745	0.52143	0.462369		0.646181	2.15673	0.745361
	25.3245	2.43297	4.88141		5.41256	6.10625	25.3245		3.34483	8.18939	4.65588							1.30778	2.01333	1.6041		1.6041	0.745361	1.5173
	41.5266	2.50508	6.95477		21.2076	3.56615	41.5266		2.37811	29.4324	10.2613							0.614101	0.52143	1.5173		0.5516	1.5173	2.06077
	28.0792	2.30726	7.52353		6.22912	2.74465	28.0792		76.3418	22.8174	3.9186							0.52143	0.462369	0.849426		0.614101	2.20489	0.711949
	3.60793	6.45186	3.38387		3.16647	6.95477	3.60793		23.7705	2.44968	32.6644							0.52143	0.582572	0.52143		0.5516	0.745361	0.462369
	4.72442	11.6554	6.57698		8.65127	9.97154	4.72442		15.2075	16.9609	9.28795							1.39014	1.5173	0.582572		1.2268	0.462369	1.4745
	11.5935	3.75159	2.80042		21.0224	39.8707	11.5935		12.6392	31.8155	13.5515							1.34891	0.462369	0.745361		0.745361	1.4745	1.39014
	3.20481	3.0686	3.52453		43.2961	2.9326	3.20481		19.3138	10.8766	28.7341							1.6041	0.745361	0.920999		0.814236	1.39014	2.06077
	16.5166	4.36887	12.1112		2.67029	5.29536	16.5166		14.0964	4.36887	16.5862							0.462369	0.745361	0.646181		0.462369	2.25377	0.814236
	4.54446	3.24513	5.79153		12.6999	22.5539	4.54446		21.5416	9.15006	2.61369							0.582572	0.849426	0.678799		0.711949	0.849426	0.491604
	21.6521	3.32444	7.62831		6.37809	5.41256	21.6521		27.5529	12.2968	12.3886							0.849426	0.994764	2.01333		0.52143	0.52143	0.582572
	12.7927	4.08801	7.34193		29.1837	2.28925	12.7927		8.29716	2.23712	351.076							1.6041	1.18696	0.779545		0.646181	0.582572	0.711949
	10.6111	78.7384	2.13248		12.5757	7.73357	10.6111		31.0987	10.9069	22.3649							0.52143	1.0704	1.0704		0.994764	0.711949	0.849426
	7.31542	3.10654	8.18939		10.4344	5.93696	7.31542		12.3284	10.8162	4.00301							0.462369	0.582572	1.03235		0.779545	0.88511	2.30301
	3.24513	5.01885	3.20481		38.778	5.24785	3.24513		33.4808	9.71363	3.30409							0.491604	0.491604	0.5516		0.614101	2.3526	0.646181
	2.28925	4.17361	3.52453		4.81422	3.98136	2.28925		9.57103	13.7116	4.58974							1.2268	0.52143	1.64776		0.814236	0.646181	0.678799
	3.77281	2.35992	2.89539		2.65138	27.2313	3.77281		4.65588	23.0465	9.17603							0.994764	1.69216	0.5516		1.26707	0.678799	1.82767
	2.37811	3.54532	3.46428		20.5822	45.3775	2.37811		3.16647	72.0204	8.843							0.849426	2.30301	0.462369		0.491604	1.91958	0.745361
	2.70652	4.32635	2.72556		4.2598	8.29716	2.70652		3.64797	22.4769	4.06621							1.26707	1.14756	0.614101		0.678799	0.745361	1.03235
	8.95355	4.52392	5.31916		48.072	2.55919	8.95355		6.7521	12.3599	12.544							0.646181	1.1089	1.39014		1.69216	1.03235	0.994764
	3.79214	5.69599	2.72556		27.4743	2.9914	3.79214		3.79214	14.0635	2.63251							0.779545	1.26707	0.462369		0.646181	0.994764	0.52143
	2.32531	2.9914	8.843		36.3639	23.5034	2.32531		29.4324	81.4445	81.3853							0.646181	0.462369	0.745361		0.994764	0.5516	1.5173
	2.67029	3.30409	2.59491		38.0579	5.72038	2.67029		16.6527	11.1139	73.5277							0.994764	0.582572	0.745361		0.491604	1.5173	0.52143
	3.62698	13.2011	3.81345		14.7792	2.20152	3.62698		19.0647	5.69599	7.62831							0.462369	2.10857	0.849426		1.18696	0.52143	0.462369
	38.9167	11.8981	2.41464		9.74276	9.74276	38.9167		8.107	38.0579	16.996							0.491604	0.779545	0.957645		0.646181	0.462369	0.614101
	39.005	2.83723	2.41464		6.85318	4.3486	39.005		2.9326	7.86644	4.15365							1.30778	1.82767	1.14756		0.646181	0.614101	1.26707
	11.6244	3.24513	3.10654		2.2193	18.9918	11.6244		2.37811	15.0755	14.1924							1.1089	1.26707	1.03235		0.646181	1.30778	0.462369
	68.2193	2.65138	5.15541		2.44968	4.43597	68.2193		3.3634	11.1444	7.03307							0.88511	0.52143	0.582572		1.18696	0.462369	0.745361
	2.30726	7.10927	2.61369		3.8971	7.49923	2.30726		74.2566	5.20264	2.32531							1.39014	0.462369	0.52143		1.43212	0.745361	0.745361
	8.02737	2.43297	5.64731		10.9069	4.83518	8.02737		14.4214	2.20152	2.57788							0.646181	0.462369	0.52143		1.87362	0.745361	0.814236
	6.42647	2.1854	4.00301		2.2193	9.94218	6.42647		12.0514	46.0474	20.5449							1.82767	1.03235	1.4745		0.920999	0.849426	0.920999
	109.687	3.85617	2.16771		97.8197	6.98083	109.687		6.20402	4.19561	17.2038							0.646181	0.88511	1.82767		0.920999	0.957645	1.0704
	5.55258	3.83479	3.7304		7.36847	12.4518	5.55258		8.21441	4.08801	8.13443							0.678799	0.779545	1.1089		0.582572	1.1089	0.957645
	6.08132	3.00929	3.7304		2.37811	2.9914	6.08132		30.0513	14.8127	13.4865							0.678799	1.03235	1.03235		0.614101	0.994764	0.582572
	2.55919	8.37766	3.52453		2.34342	42.7831	2.55919		72.9101	3.79214	9.91285							0.462369	0.614101	1.18696		0.5516	0.614101	0.491604
	47.3924	9.57103	3.18471		5.04011	8.5141	47.3924		2.83723	31.0129	6.10625							2.20489	2.01333	0.491604		0.614101	0.52143	0.52143
	3.64797	2.78121	7.18575		3.58702	2.87595	3.64797		45.1874	43.1089	7.84178							0.745361	0.745361	1.96627		0.678799	0.52143	1.34891
	20.4362	3.62698	6.25424		6.08132	27.9172	20.4362		44.4294	36.718	2.55919							0.711949	0.614101	0.582572		0.779545	1.39014	1.69216
	2.2193	5.11047	3.30409		5.01885	6.80375	2.2193		13.7413	9.15006	5.43654							0.582572	1.82767	1.78212		0.678799	1.69216	1.03235
	7.28894	6.65151	7.49923		3.85617	4.2598	7.28894		15.9075	13.1717	32.7517							1.78212	0.88511	0.779545		0.462369	1.03235	0.994764
	4.28195	2.20152	4.13173		5.67164	8.92523	4.28195		4.0247	8.56736	15.1092							1.91958	0.462369	1.5173		0.646181	0.994764	1.1089
	3.66899	2.9914	3.64797		68.1635	25.719	3.66899		13.8067	2.43297	7.03307							1.43212	0.491604	1.18696		1.0704	1.1089	0.491604
	3.00929	3.79214	12.8246		8.65127	2.70652	3.00929		3.87759	20.9129	8.98191							0.582572	1.1089	0.52143		0.582572	0.491604	1.82767
	8.37766	14.1924	3.8971		3.42493	4.3912	8.37766		70.8004	48.9498	2.70652							0.491604	0.957645	0.462369		0.614101	1.87362	0.582572
	9.57103	8.0796	3.42493		14.9103	13.3921	9.57103		21.7664	2.59491	13.2333							1.6041	0.814236	0.491604		0.491604	0.582572	1.5605
	2.78121	3.00929	4.70153		2.30726	5.06353	2.78121		68.8183	6.7521	18.6716							1.39014	1.1089	0.957645		0.614101	1.64776	0.779545
																		0.614101	0.614101	0.88511		0.994764	0.779545	1.43212
																		0.582572	1.39014	0.814236		0.678799	1.43212	1.1089
																		0.711949	0.614101	0.994764		0.814236	1.1089	0.491604
																		0.745361	0.646181	2.10857		0.745361	0.52143	0.462369
																		0.52143	0.614101	0.614101		0.614101	0.462369	0.491604
																		0.646181	0.462369	1.64776		1.43212	0.491604	0.920999
																		0.462369	1.5173	2.25377		1.4745	0.957645	0.849426
																		0.491604	0.711949	0.745361		0.5516	0.88511	0.779545
																		0.462369	0.646181	0.614101		1.73694	0.779545	0.957645
																		1.64776	0.5516	1.5173		0.614101	0.957645	1.91958
																		0.462369	2.20489	0.88511		0.614101	2.01333	0.614101
																		2.15673	1.39014	0.462369		0.646181	0.614101	1.5173
																		0.582572	1.4745	0.52143		1.69216	1.5173	2.01333
																		1.26707	1.18696	1.03235		1.73694	2.10857	0.745361
																		0.957645	0.5516	0.957645		0.582572	0.745361	0.614101
																		0.462369	0.491604	0.814236		0.814236	0.646181	1.39014
																		0.779545	1.26707	1.0704		1.2268	1.39014	0.849426
																		1.91958	1.14756	0.614101		1.82767	0.88511	0.462369
																		0.957645	0.582572	2.25377		1.64776	0.462369	0.491604
																		0.711949	0.5516	2.25377		0.52143	0.52143	0.994764
																		0.745361	0.646181	1.26707		0.491604	0.994764	2.20489
																		0.745361	0.678799	0.614101		0.711949	2.3526	0.88511
																		0.462369	0.52143	0.646181		1.5605	0.88511	0.779545
																		0.462369	0.614101	0.646181		0.920999	0.779545	0.994764
																		0.5516	0.462369	0.462369		0.491604	1.03235	0.614101
																		0.582572	0.462369	1.39014		0.5516	0.614101	2.01333
																		0.5516	0.462369	0.711949		1.14756	2.10857	2.01333
																		1.26707	1.34891	0.646181		0.491604	2.10857	1.18696
																		0.678799	0.462369	0.582572		0.88511	1.2268	0.614101
																		1.39014	1.5173	1.82767		0.491604	0.646181	0.646181
																		0.745361	0.582572	1.26707		0.814236	0.646181	0.614101
																		0.920999	1.0704	2.06077		1.4745	0.646181	0.462369
																		0.779545	0.849426	1.34891		0.614101	0.462369	1.26707
																		0.711949	0.462369	1.1089		0.52143	1.34891	0.711949
																		0.814236	2.25377	2.10857		0.849426	0.711949	0.646181
																		0.5516	0.711949	0.582572		1.4745	0.646181	0.582572
																		2.3526	1.4745	0.52143		0.614101	0.582572	1.64776
																		1.78212	0.88511	1.18696		0.5516	1.69216	1.18696
																		0.582572	0.646181	1.0704		0.88511	1.2268	1.87362
																		0.920999	0.678799	0.614101		0.88511	1.96627	1.2268
																		0.582572	0.711949	0.5516		0.491604	1.2268	1.03235
																		0.711949	0.462369	0.678799		1.1089	1.0704	1.91958
																		0.814236	0.462369	0.711949		0.745361	1.96627	0.582572
																		0.745361	0.5516	0.52143		0.5516	0.582572	0.491604
																		2.06077	0.5516	0.614101		0.678799	0.52143	1.1089
																		0.582572	0.52143	0.462369		0.678799	1.1089	0.994764
																		0.462369	1.03235	0.491604		1.26707	1.03235	0.614101
																		1.91958	0.646181	0.491604		1.14756	0.614101	0.5516
																		0.711949	2.20489	1.2268		0.52143	0.5516	0.678799
																		0.779545	1.14756	0.462369		0.5516	0.678799	0.678799
																		1.0704	0.678799	2.10857		0.5516	0.711949	0.52143
																		0.5516	0.814236	1.39014		0.52143	0.52143	0.614101
																		0.745361	0.711949	0.582572		0.920999	0.646181	0.462369
																		0.957645	2.06077	0.994764		1.26707	0.462369	0.491604
																		0.52143	0.646181	0.849426		1.30778	0.491604	0.462369
																		0.52143	0.779545	0.462369		0.52143	0.491604	1.14756
																		0.957645	0.5516	1.82767		0.52143	1.14756	0.462369
																		2.25377	2.30301	0.711949		0.462369	0.462369	2.40254
																		0.491604	2.06077	1.34891		0.994764	2.40254	1.91958
																		0.711949	1.64776	0.88511		0.582572	2.01333	1.26707
																		1.43212	1.39014	0.678799		0.957645	1.30778	0.582572
																		0.957645	0.5516	0.678799		0.614101	0.582572	0.957645
																		0.920999	0.814236	0.711949		0.462369	0.994764	0.814236
																		0.582572	0.582572	0.462369		0.462369	0.849426	0.462369
																		0.614101	0.646181	0.491604		0.957645	0.462369	1.64776
																		0.462369	0.745361	0.5516		0.582572	1.69216	0.711949
																		0.582572	2.30301	0.582572		0.849426	0.711949	1.2268
																		0.462369	0.678799	0.5516		0.5516	1.26707	0.814236
																		0.920999	1.5173	0.994764		0.88511	0.849426	2.30301
																		0.849426	0.5516	0.646181		0.88511	2.3526	0.646181
																		0.957645	0.462369	1.82767		0.52143	0.678799	0.678799
																		1.6041	1.4745	1.0704		0.678799	0.678799	0.711949

## Sheet: Sup Fig 5
	Sup Fig. 5a
	Subject	Group	Time	Fluorexcence
	1	10uM	0	150.51
	2	10uM	0	158.05
	3	10uM	0	146.88
	4	10uM	0	232.75
	5	10uM	0	127.82
	1	100uM	0	152.2
	2	100uM	0	128.89
	3	100uM	0	154.67
	4	100uM	0	150.57
	5	100uM	0	161.12
	1	250uM	0	141.68
	2	250uM	0	208.89
	3	250uM	0	213.74
	4	250uM	0	226.14
	5	250uM	0	160.36
	1	10uM	4	65.56
	2	10uM	4	78.28
	3	10uM	4	104.22
	4	10uM	4	63.06
	5	10uM	4	65.36
	1	100uM	4	55.99
	2	100uM	4	91.27
	3	100uM	4	113.79
	4	100uM	4	141.68
	5	100uM	4	104.72
	1	250uM	4	99.43
	2	250uM	4	85.99
	3	250uM	4	171.61
	4	250uM	4	173.48
	5	250uM	4	119.76
	1	10uM	12	26
	2	10uM	12	28.26
	3	10uM	12	43.93
	4	10uM	12	31.22
	5	10uM	12	40.95
	1	100uM	12	53.85
	2	100uM	12	85.51
	3	100uM	12	97.68
	4	100uM	12	93.85
	5	100uM	12	69.63
	1	250uM	12	59.92
	2	250uM	12	47.78
	3	250uM	12	152.49
	4	250uM	12	139.81
	5	250uM	12	113.94
	1	10uM	24	10.59
	2	10uM	24	10.39
	3	10uM	24	19.26
	4	10uM	24	6.66
	5	10uM	24	18.39
	1	100uM	24	53.37
	2	100uM	24	57.54
	3	100uM	24	62.48
	4	100uM	24	48.49
	5	100uM	24	48.22
	1	250uM	24	69.32
	2	250uM	24	38.35
	3	250uM	24	119.29
	4	250uM	24	138.55
	5	250uM	24	79.6
	1	10uM	48	1.04
	2	10uM	48	2.44
	3	10uM	48	9.51
	4	10uM	48	0
	5	10uM	48	0.49
	1	100uM	48	19.5
	2	100uM	48	32.8
	3	100uM	48	27.14
	4	100uM	48	12.36
	5	100uM	48	38.65
	1	250uM	48	31.16
	2	250uM	48	19.92
	3	250uM	48	97.36
	4	250uM	48	108.22
	5	250uM	48	65.08
	1	10uM	72	0
	2	10uM	72	0
	3	10uM	72	0
	4	10uM	72	1.15
	5	10uM	72	0
	1	100uM	72	11.82
	2	100uM	72	13.97
	3	100uM	72	8.52
	4	100uM	72	0
	5	100uM	72	11.54
	1	250uM	72	6.16
	2	250uM	72	2.83
	3	250uM	72	82.11
	4	250uM	72	91.12
	5	250uM	72	50.93
	1	10uM	108	0
	2	10uM	108	0
	3	10uM	108	0
	4	10uM	108	0
	5	10uM	108	0
	1	100uM	108	1.06
	2	100uM	108	1.07
	3	100uM	108	0
	4	100uM	108	0
	5	100uM	108	0
	1	250uM	108	0
	2	250uM	108	0
	3	250uM	108	50.71
	4	250uM	108	63.09
	5	250uM	108	32.64
	1	10uM	144	Formation of dispersions using “flow focusing” in microchannels
	2	10uM	144	0
	3	10uM	144	0
	4	10uM	144	0
	5	10uM	144	0
	1	100uM	144	0
	2	100uM	144	0
	3	100uM	144	0
	4	100uM	144	0
	5	100uM	144	0
	1	250uM	144	0
	2	250uM	144	0
	3	250uM	144	33.6
	4	250uM	144	24.91
	5	250uM	144	21.53
	1	10uM	192	0
	2	10uM	192	0
	3	10uM	192	0
	4	10uM	192	0
	5	10uM	192	0
	1	100uM	192	0
	2	100uM	192	0
	3	100uM	192	0
	4	100uM	192	0
	5	100uM	192	0
	1	250uM	192	0
	2	250uM	192	0
	3	250uM	192	21.65
	4	250uM	192	28.2
	5	250uM	192	9.04
	1	10uM	240	0
	2	10uM	240	0
	3	10uM	240	0
	4	10uM	240	0
	5	10uM	240	0
	1	100uM	240	0
	2	100uM	240	0
	3	100uM	240	0
	4	100uM	240	0
	5	100uM	240	0
	1	250uM	240	0
	2	250uM	240	0
	3	250uM	240	1.16
	4	250uM	240	16.47
	5	250uM	240	0

## Sheet: Sup Fig 7
	Sup Figure 7a					Sup Figure 7b					Sup Figure 7d
	Particles diameter (um)					Temperature (C)	Particles Size (um)				Shell Diameter (um)
	50 °C	20 °C	50 °C	20 °C		50	1	1	1		50 °C	20 °C	50 °C	20 °C
	153.003	172.609	152.434	175.411		51	1.00486	0.993279	1.00005		0.704207	3.85711	4.34103	1.81826
	174.046	209.002	170.003	213.002		52	1.00891	0.997013	1.00002		4.12628	2.9877	2.2269	5.36309
	161.012	192	164.003	191.003		53	1.0119	1.00449	1.00368		3.27791	4.91266	1.907	3.12296
	192	218	174.003	218.021		54	1.00609	0.999951	1.01494		2.53906	5.30109	2.6349	3.49749
	127	161.003	141.004	168.003		55	1.00494	1.00127	0.991853		2.78734	3.52104	3.09638	4.14626
						56	1.00203	1.00288	0.997333		4.47232	4.16615	2.43945	2.53906
						57	1.00714	1.00303	1.0007		2.53906	4.75884	1.86316	5.14281
						58	1.0107	1.00468	1.00469		3.56768	3.27791	3.92087	3.94189
						59	1.02083	1.01273	0.999975		1.34846	3.01524	3.37726	3.49749
						60	1.01338	1.01	0.995885		2.9877	3.30303	2.37072	3.52104
						61	1.01631	1.01456	1		3.22709	3.87848	3.9628	3.61372
						62	1.01796	1.01637	0.999577		3.20137	3.42586	2.75752	4.81066
						63	1.01959	1.02191	1.00968		2.72739	3.06957	3.01524	3.59077
						64	1.02466	1.03243	1.00452		2.40533	3.59077	2.66609	3.32796
						65	1.02973	1.04066	1.00697		2.60335	3.65917	3.14931	4.1062
						66	1.0363	1.03878	1.00727		3.22709	4.30278	3.14931	3.87848
						67	1.04451	1.04204	1.00904		1.0757	2.81683	3.17545	4.12628
						68	1.04123	1.05259	1.01558		2.6349	0.574984	3.56768	2.93185
						69	1.04619	1.06217	1.0174		2.93185	3.85711	2.40533	3.54444
						70	1.05843	1.06359	1.02152		2.95991	3.3527	2.95991	4.8789
						71	1.055	1.08912	1.0273		0.81315	4.22525	3.14931	3.79228
						72	1.0673	1.08685	1.03469		3.47378	3.49749	3.27791	3.20137
						73	1.07005	1.10055	1.03985		3.54444	2.78734	3.77042	3.14931
						74	1.07469	1.107	1.03942		2.78734	3.09638	3.65917	2.69691
						75	1.09087	1.11277	1.06094		3.09638	3.3527	1.34846	3.87848
						76	1.09843	1.13284	1.09433		2.5063	4.70644	2.2269	2.72739
						77	1.10759	1.13908	1.10722		1.94986	3.68169	3.4499	3.27791
						78	1.17726	1.15371	1.11524		3.09638	2.6349	3.77042	3.70407
						79	1.22142	1.17828	1.12685		3.37726	2.9877	3.14931	3.70407
						20	1.2257	1.19399	1.13803		2.26371	2.53906	2.81683	2.95991
						21	1.21437	1.18288	1.12916		2.78734	4.6178	1.907	3.2526
						22	1.20244	1.17494	1.12304		2.26371	4.04537	2.95991	4.65346
						23	1.17937	1.15397	1.10206		1.9918	0.574984	0.995901	2.07313
						24	1.16418	1.14681	1.09504		1.9918	3.27791	3.01524	4.54564
						25	1.15651	1.14069	1.0849		3.63652	3.30303	2.81683	3.4499
						26	1.14137	1.1227	1.04812		2.4731	2.5063	2.5063	3.01524
						27	1.1265	1.10916	1.0398		2.87492	1.34846	0.81315	5.11057
						28	1.10605	1.10242	1.03178		2.15139	2.43945	3.52104	2.33559
						29	1.09251	1.08937	1.03218		2.33559	3.54444	1.94986	3.85711
						30	1.08449	1.07961	1.02699		2.93185	3.47378	2.60335	4.36003
						31	1.07766	1.06758	1.0241		3.9628	4.1062	3.09638	2.75752
						32	1.07394	1.06182	1.02133		3.12296	3.72632	2.95991	3.63652
						33	1.06194	1.05292	1.02089		2.60335	3.65917	3.74843	1.81826
						34	1.06113	1.05034	1.01382		3.22709	3.09638	3.22709	3.27791
						35	1.05039	1.04277	1.00554		2.69691	4.96288	2.69691	4.59987
						36	1.04615	1.03475	1.00971		2.90352	3.9628	3.94189	4.8789
						37	1.04046	1.03451	1.00224		2.26371	3.68169	3.65917	3.20137
						38	1.03741	1.0242	0.999577		3.81401	4.9795	3.30303	3.92087
						39	1.02912	1.01309	0.99651		3.12296	2.5063	1.72495	4.58186
						40	1.01838	1.01846	0.988158		2.84602	4.1062	1.57466	4.02488
						41	1.01747	1.00478	0.990196		2.03287	3.83562	3.09638	4.52742
						42		1.00112	1.0041		3.20137	2.03287	3.32796	1.67635
						43	1.00666	0.994632	0.986116		2.90352	4.0043	3.22709	4.18594
						44	0.997836	0.996964	0.987251		3.9836	2.81683	2.60335	0.995901
						45	1.0005	1.01096	0.982475		3.14931	3.49749	2.75752	3.70407
						46	1.01257	0.989902	0.981664		2.72739	2.87492	4.06575	2.9877
						47	0.993619	0.984627	0.978845		2.37072	1.94986	2.40533	1.94986
						48	0.996071	0.979624	0.979506		3.49749	1.6263	2.03287	5.50004
						49	0.988445	0.975272	0.982247		2.11262	3.63652	3.04253	4.34103
						50	0.984392	0.974445	0.97854		3.42586	3.30303	0.995901	4.72397
						49	0.986051	0.9764	0.980497		3.81401	2.69691	2.07313	3.01524
						48	0.99002	0.973566	0.979786		3.40165	3.04253	3.63652	3.06957
						47	0.984443	0.97695	0.982931		3.40165	4.72397	2.5714	4.08603
						46	0.986688	0.975974	0.982576		2.93185	2.66609	2.4731	3.01524
						45	0.988368	0.979999	0.990196		1.0757	1.14997	1.67635	4.47232
						44	0.991314	0.981992	0.988284		2.75752	2.87492	2.84602	1.86316
						43	0.991137	0.992368	0.988662		2.2269	5.02905	2.33559	2.78734
						42	0.99839	0.989926	0.990799		1.907	4.06575	2.75752	4.0043
						41	0.996853	0.991949	0.99486		3.40165	4.82781	0.704207	3.63652
						40	0.99912	0.995565	0.998331		1.94986	4.32195	4.52742	4.30278
						39	1.00396	1.00229	1.00231		1.907	4.18594	3.42586	3.14931
						38	1.00604	1.00753	1.00482		2.53906	3.30303	2.40533	3.37726
						37	1.00903	1.01353	1.00764		2.95991	3.37726	3.9836	3.06957
						36	1.01415	1.01646	1.01673		4.06575	4.68885	4.08603	1.81826
						35	1.02095	1.01968	1.04717		2.43945	2.9877	3.3527	3.06957
						34	1.02306	1.02547	1.04231		4.26419	3.32796	3.12296	5.2067
						33	1.02581	1.03044	1.035		3.4499	2.5063	3.77042	2.84602
						32	1.03448	1.06131	1.03779		3.47378	1.9918	2.90352	5.40913
						31	1.04027	1.05317	1.04274		2.78734	2.87492	2.95991	5.70655
						30	1.04656	1.05716	1.05854		2.69691	4.6178	2.69691	3.06957
						29	1.0785	1.06463	1.06919		2.53906	3.87848	4.20564	3.17545
						28	1.07186	1.07275	1.09953		4.0043	3.92087	3.61372	3.56768
						27	1.07249	1.07895	1.08675		2.81683	4.0043	2.93185	3.4499
						26	1.07868	1.09353	1.09576		3.17545	5.34765	2.93185	5.4396
						25	1.09009	1.10277	1.10877		3.22709	1.77222	3.04253	2.90352
						24	1.11262	1.12674	1.11412		3.20137	3.20137	2.84602	4.77617
						23	1.12254	1.12274	1.11606		2.9877	3.9836	1.77222	4.14626
						22	1.13614	1.12472	1.13077		2.9877	3.65917	1.9918	4.39778
						21	1.15059	1.13575	1.13821		3.37726	1.2857	3.17545	3.83562
						20	1.17765	1.14587	1.16028		1.0757	1.86316	3.77042	3.65917
											4.20564	4.1062	3.4499	4.28353
											2.95991	0.995901	0.574984	2.9877
											3.04253	4.1062	2.03287	3.79228
											3.3527	3.63652	3.56768	1.57466
											2.15139	1.81826	0.909128	3.4499
											2.26371	3.83562	1.34846	1.907
											3.52104	4.28353	3.74843	3.32796
											3.49749	3.20137	1.67635	1.77222
											3.27791	3.20137	2.87492	1.9918
											1.52126	3.77042	3.40165	4.1062
											2.6349	3.68169	3.27791	2.6349
											0.81315	4.20564	1.52126	3.79228
											2.60335	1.9918	2.43945	3.12296
											3.83562	2.2269	1.34846	4.0043
											2.75752	3.04253	3.52104	2.11262
											2.6349	2.43945	2.18947	3.42586
											4.1062	1.0757	1.40842	2.6349
											2.90352	2.5714	2.60335	4.9462
											2.93185	1.52126	3.30303	6.64349
											2.9877	3.54444	0.81315	3.09638
											4.14626	4.39778	2.15139	1.34846
											2.69691	3.09638	1.72495	2.26371
											3.40165	1.21972	1.6263	3.72632
											2.43945	3.63652	1.9918	3.59077
											1.9918	2.78734	1.72495	1.14997
											0.995901	2.75752	1.907	1.72495
											2.93185	2.5714	2.6349	3.87848
											2.40533	3.77042	0.574984	2.90352
											1.6263	1.52126	1.52126	3.70407
											3.56768	2.69691	1.14997	2.95991
											2.75752	2.53906	2.33559	5.2067
											3.37726	2.5714	4.1062	4.32195
											2.66609	2.72739	3.27791	3.30303
											3.4499	1.52126	3.87848	2.75752
											3.94189	3.77042	2.75752	0.909128
											2.18947	2.93185	2.15139	0.574984
											3.17545	1.94986	2.43945	2.29993
											2.93185	2.07313	1.72495	1.67635
											3.56768	3.30303	2.2269	4.04537
											2.15139	3.87848	0.81315	0.704207
											4.06575	1.40842	3.56768	2.03287

## Sheet: Sup Fig 10
	Sup Figure 10b (and 12a)
	Concentration (uM)	Tt, Heating (deg. C)	Tt, Cooling (deg. C)
	50	21	15
	100	19	14
	200	17.5	13.5
	400	17.47	13.52
	Sup Figure 10d
	Sup Fig. 10f
	Void Volume
	500uM Uncrosslinked	500uM Crosslinked	100uM Uncrosslinked	100uM Crosslinked
	0.79751	0.732227	0.891342	0.854017
	0.716736	0.705671	0.897538	0.84332
	0.718949	0.663624	0.873195	0.853057

## Sheet: Sup Fig 12
	Sup Figure 12a				Sup Fig 12d								Sup Fig 12e
					Droplet Heating Globule Volume (um^3)				Bulk Heating Globule Volume (um^3)				Droplet 1st Heating Globule Volume (um^3)				Droplet 2nd Heating Globule Volume (um^3)
	ELP(V4A1)				Sample	Sample 2	Sample 3		Sample	Sample 2	Sample 3		Sample	Sample 2	Sample 3		Sample	Sample 2	Sample 3
	Concentration (uM)	Tth (°C)			5.78263	4.13771	10.622		4.52392	4.19561	6.08132		6.67019	6.07453	6.37119		12.8159	6.07453	6.07453
	50	37.07			6.97609	8.5699	15.948		11.4422	6.45186	4.7682		5.21339	5.21339	5.21339		6.67019	5.21339	5.21339
	100	36.11			6.67019	4.13771	4.13771		8.0796	6.72632	19.1343		4.13771	4.13771	4.39933		4.39933	4.13771	4.13771
	200	34.22			4.93623	7.60146	4.93623		23.5817	3.34483	9.45798		4.66624	4.66624	4.93623		5.49555	4.66624	4.66624
	400	33.32			4.13771	4.39933	8.24196		2.16771	8.81479	8.65127		4.13771	4.13771	4.39933		4.66624	21.0532	20.6094
					6.67019	6.07453	9.23844		5.79153	2.23712	7.86644		6.67019	6.07453	6.37119		13.5782	4.39933	4.13771
					4.13771	5.78263	8.24196		16.894	4.17361	4.72442		5.78263	5.49555	5.49555		8.24196	6.37119	6.37119
	xPOP(V)-25%				4.13771	6.07453	9.57893		3.48495	8.65127	3.44365		4.93623	4.93623	18.0172		5.78263	5.78263	5.49555
	Concentration (uM)	Tt, Heating (deg. C)	Tt, Cooling (deg. C)		6.37119	5.49555	11.3389		8.16189	9.20461	3.02902		11.3389	18.0172	16.7669		11.7032	17.1782	16.3557
	50	21	15		6.37119	12.0713	4.39933		4.30413	4.17361	23.5034		6.37119	16.3557	4.93623		10.9785	15.948	15.5438
	100	19	14		9.23844	7.28654	5.78263		6.62586	11.8076	14.2255		6.37119	9.57893	14.7457		5.49555	4.93623	4.93623
	200	17.5	13.5		6.97609	16.3557	12.0713		4.90458	12.1112	2.9914		14.7457	5.78263	13.5782		4.66624	13.5782	13.5782
	400	17.47	13.52		4.13771	4.13771	8.24196		2.4681	5.91227	3.26352		4.66624	5.78263	8.90208		4.13771	12.8159	12.8159
					12.0713	4.93623	12.8159		4.41357	3.04879	10.6411		20.6094	11.7032	6.07453		8.5699	8.90208	8.5699
					11.7032	6.67019	5.49555		3.3634	7.15943	25.168		4.39933	4.66624	6.07453		4.39933	6.07453	6.07453
					10.2694	10.622	22.3999		2.74465	15.2752	21.3554		4.13771	14.355	10.9785		6.07453	6.07453	5.78263
					12.4403	19.3005	11.3389		4.74525	8.43064	2.55919		20.1688	4.13771	4.66624		5.78263	10.2694	9.92351
					14.7457	9.57893	13.1952		7.6821	12.6999	4.61244		16.3557	4.13771	12.8159		11.3389	4.66624	4.66624
					5.49555	14.7457	4.93623		21.2832	2.63251	4.13173		12.0713	13.9648	4.39933		4.66624	12.0713	11.7032
					11.3389	4.13771	15.948		23.3118	3.98136	5.64731		7.28654	12.4403	4.13771		7.92079	4.39933	4.39933
					4.39933	12.0713	8.90208		16.6875	2.20152	2.23712		12.8159	9.92351	12.4403		7.92079	4.13771	4.13771
					4.13771	11.7032	10.9785		2.15007	3.40438	3.02902		5.78263	6.67019	11.7032		6.97609	12.0713	11.7032
					4.13771	13.1952	4.66624		2.80042	3.77281	3.98136		9.57893	20.1688	9.23844		4.39933	10.9785	10.622
					9.57893	5.78263	11.7032		3.0686	4.19561	2.15007		4.13771	10.622	6.67019		4.13771	8.90208	8.90208
					7.28654	18.0172	4.13771		13.6137	4.70153	4.54446		4.93623	5.49555	16.3557		4.93623	6.67019	6.67019
					4.66624	4.66624	6.07453		20.4735	3.20481	2.255		10.9785	8.5699	9.92351		7.28654	15.143	14.7457
					12.0713	8.5699	4.13771		10.0277	7.2121	2.20152		4.93623	4.13771	5.49555		5.21339	9.57893	9.23844
					4.93623	5.78263	13.5782		3.16647	4.3912	11.867		6.37119	17.596	19.7314		12.4403	5.78263	5.49555
					9.92351	10.2694	4.66624		3.10654	13.5841	5.76704		13.9648	4.93623	8.24196		11.3389	18.4417	17.596
					4.39933	4.93623	7.28654		14.7457	2.76204	25.9574		4.39933	9.23844	4.39933		7.92079	7.92079	7.60146
					11.3389	8.90208	8.24196		6.67719	16.5166	4.52392		5.78263	4.93623	14.355		5.49555	4.13771	4.13771
					6.67019	4.39933	7.60146		2.55919	20.5449	13.6789		18.4417	5.78263	4.93623		12.0713	13.5782	13.1952
					7.92079	4.66624	17.596		5.43654	4.85828	5.15541		12.4403	15.5438	8.90208		5.78263	4.93623	4.93623
					5.78263	10.9785	6.07453		20.6911	3.02902	3.50566		5.78263	11.3389	4.93623		9.92351	8.5699	8.5699
					6.67019	7.28654	8.5699		3.40438	19.8892	8.0796		17.1782	4.13771	6.07453		5.21339	4.93623	4.93623
					20.1688	7.60146	5.78263		6.22912	3.38387	4.67869		13.9648	5.49555	17.596		5.49555	6.07453	5.78263
					12.8159	4.66624	4.66624		3.20481	2.39635	15.6398		14.355	13.5782	13.1952		6.97609	16.3557	15.948
					18.0172	5.49555	4.93623		8.65127	14.5181	11.6554		5.49555	10.2694	10.2694		4.39933	12.4403	12.0713
					15.143	4.13771	15.5438		22.4769	2.4681	7.97278		7.60146	5.49555	20.1688		9.23844	9.92351	9.57893
					10.2694	9.23844	18.0172		7.36847	4.94892	2.27291		4.13771	12.8159	4.39933		4.93623	18.8694	18.0172
					4.66624	11.7032	4.66624		19.8186	6.05869	4.63518		7.92079	10.9785	5.49555		15.143	4.39933	4.39933
					4.66624	7.28654	21.5002		5.5065	4.36887	25.8363		4.13771	11.7032	12.4403		10.2694	5.49555	5.49555
					7.28654	4.66624	7.92079		9.15006	8.76103	2.16771		12.0713	5.21339	9.57893		7.28654	11.7032	11.3389
					5.21339	18.0172	18.8694		6.03383	17.6541	5.55258		20.1688	6.97609	5.49555		15.143	9.23844	9.23844
					6.67019	5.78263	12.4403		2.20152	9.74276	3.94013		4.39933	4.13771	20.1688		5.21339	5.49555	5.49555
					6.97609	12.0713	5.49555		2.52195	19.6008	4.52392		5.49555	7.28654	11.7032		12.0713	18.8694	18.0172
					5.78263	4.39933	4.13771		2.9326	7.92079	8.81479		17.596	4.13771	10.2694		9.57893	10.9785	10.9785
					17.1782	9.23844	4.39933		2.28925	2.50508	2.68752		10.9785	9.92351	10.622		8.90208	9.92351	9.57893
					8.5699	4.13771	14.7457		5.08698	13.298	2.15007		14.7457	13.9648	5.21339		5.78263	9.92351	9.92351
					7.92079	4.39933	5.78263		4.45638	13.2656	5.76704		4.66624	4.39933	6.97609		9.57893	5.21339	5.21339
					20.1688	5.49555	15.948		11.2944	10.4941	3.32444		7.92079	5.21339	4.13771		7.92079	6.97609	6.97609
					5.21339	19.3005	10.9785		2.52195	19.2074	11.0835		6.67019	13.1952	7.28654		6.07453	4.13771	4.13771
					4.39933	6.37119	4.93623		16.6875	4.70153	25.6787		6.97609	19.7314	4.13771		6.37119	7.28654	6.97609
					7.92079	6.37119	11.7032		9.34538	4.17361	7.31542		6.37119	9.23844	9.23844		4.66624	4.13771	4.13771
					21.0532	5.21339	12.4403		6.30231	5.41256	2.35992		12.0713	18.4417	12.4403		4.66624	8.90208	8.90208
					6.07453	6.07453	14.355		4.58974	6.65151	4.19561		5.49555	12.0713	4.66624		4.39933	12.0713	11.7032
					14.355	4.66624	16.3557		4.41357	13.9678	2.95216		16.3557	4.66624	18.0172		7.60146	4.66624	4.39933
					17.596	12.8159	5.21339		4.74525	6.45186	13.6137		4.93623	15.948	5.49555		7.60146	16.7669	16.3557
					6.07453	4.13771	6.67019		9.51576	2.15007	13.4865		6.37119	7.28654	12.0713		4.66624	5.49555	5.49555
					6.97609	6.97609	9.92351		3.16647	2.39635	11.3222		10.622	6.07453	16.3557		4.13771	11.3389	10.9785
					4.13771	6.67019	5.21339		2.15007	18.6025	2.61369		4.93623	6.67019	8.5699		9.23844	14.7457	14.7457
					8.24196	4.39933	4.13771		5.04011	2.95216	2.61369		6.37119	5.78263	15.5438		17.1782	8.5699	8.24196
					9.57893	10.9785	4.13771		2.61369	15.842	6.42647		7.28654	9.92351	17.596		4.93623	14.355	13.9648
					5.21339	4.13771	9.57893		6.52591	2.13248	6.67719		12.0713	5.49555	10.9785		10.9785	16.7669	15.948
					4.93623	18.4417	20.6094		18.4941	6.20402	13.9349		12.4403	12.4403	4.66624		5.21339	10.2694	10.2694
					8.5699	9.57893	4.39933		4.61244	2.83723	2.39635		4.66624	4.93623	13.1952		10.2694	4.66624	4.66624
					4.93623	12.0713	6.07453		7.34193	8.5953	3.04879		16.3557	5.78263	18.8694		5.78263	22.3999	12.4403
					15.143	9.23844	4.13771		5.53062	20.7286	13.3273		4.93623	8.90208	18.8694		5.21339	12.4403	17.1782
					15.5438	9.57893	5.49555		21.0978	3.85617	19.1708		5.49555	4.93623	7.28654		4.13771	17.596	21.9468
					7.60146	6.97609	9.23844		20.0709	3.81345	6.47728		7.28654	5.78263	6.07453		4.93623	21.9468	17.1782
					13.9648	10.622	8.24196		2.80042	3.52453	3.16647		7.60146	6.67019	21.9468		4.66624	18.0172	6.97609
					17.1782	8.24196	10.2694		7.23848	6.30231	3.00929		17.1782	9.92351	6.67019		6.07453	7.28654	6.07453
					4.13771	9.23844	5.21339		4.61244	3.64797	6.27941		4.13771	10.2694	6.07453		5.49555	6.07453	18.4417
					20.6094	4.13771	20.1688		2.16771	4.94892	4.47885		12.4403	4.66624	9.23844		4.13771	19.3005	6.67019
					10.622	9.92351	18.4417		19.9261	3.85617	3.28378		6.07453	12.4403	5.49555		5.49555	6.67019	5.78263
					16.3557	15.948	4.39933		13.7413	2.255	24.7763		4.66624	15.948	11.7032		5.49555	6.07453	8.90208
					21.5002	10.622	7.60146		28.9396	9.06456	3.58702		9.92351	4.66624	4.93623		10.622	8.90208	5.49555
					14.355	10.2694	18.4417		8.32229	3.40438	3.20481		6.67019	5.21339	6.07453		10.622	5.49555	10.622
					4.66624	9.92351	10.2694		5.53062	3.14645	6.10625		7.28654	6.67019	8.5699		4.13771	10.9785	4.66624
					5.21339	4.13771	8.90208		4.9955	2.95216	5.134		6.37119	18.8694	4.93623		13.9648	4.93623	21.5002
					5.78263	16.7669	13.1952		4.50137	4.54446	3.56615		12.4403	6.97609	5.78263		13.5782	21.5002	6.07453
					6.37119	4.13771	16.7669		4.54446	8.87124	14.355		5.49555	13.1952	6.67019		16.3557	6.07453	8.24196
					18.4417	16.7669	5.78263		15.8077	19.3837	10.6984		6.67019	4.13771	9.23844		4.39933	8.24196	4.93623
					4.66624	18.8694	6.07453		2.63251	17.0982	19.2772		15.5438	9.92351	9.57893		15.143	4.93623	5.78263
					7.60146	5.78263	8.5699		12.5122	4.47885	13.046		13.1952	5.78263	4.66624		12.8159	5.78263	6.67019
					5.49555	19.7314	4.13771		3.48495	4.0247	21.4312		4.66624	4.39933	11.3389		8.90208	6.67019	8.90208
					9.92351	6.97609	18.4417		7.81468	5.45837	3.46428		6.67019	8.5699	13.5782		4.93623	8.90208	9.23844
					19.3005	12.4403	5.21339		6.22912	7.84178	2.1854		9.57893	6.37119	4.93623		4.39933	9.23844	20.6094
					7.92079	15.5438	10.9785		5.9842	2.43297	6.17896		6.07453	6.97609	5.21339		4.13771	21.0532	4.39933
					4.13771	20.1688	8.5699		3.42493	6.10625	4.67869		6.07453	5.78263	6.67019		11.7032	4.66624	10.622
					21.5002	4.93623	7.92079		15.7424	3.56615	3.83479		4.93623	10.2694	15.948		6.07453	10.9785	12.4403
					7.60146	7.92079	4.39933		4.56708	2.74465	25.3245		6.07453	5.21339	7.28654		15.948	12.4403	4.66624
					4.93623	10.9785	4.39933		7.36847	6.95477	3.60793		15.948	6.07453	12.0713		7.60146	4.66624	5.21339
					7.28654	7.60146	7.28654		5.41256	9.97154	4.72442		5.78263	16.3557	4.39933		6.37119	5.49555	20.6094
					8.90208	4.93623	12.0713		21.2076	2.9326	11.5935		5.21339	12.0713	9.57893		7.28654	21.5002	6.67019
					6.37119	5.49555	4.66624		6.22912	5.29536	3.20481		17.1782	10.622	5.78263		9.57893	6.67019	13.9648
					4.66624	12.0713	4.39933		3.16647	5.41256	16.5166		8.5699	16.3557	4.66624		5.78263	14.7457	6.97609
					13.5782	12.8159	8.5699		8.65127	2.28925	4.54446		13.1952	4.66624	8.5699		5.78263	6.97609	10.9785
					4.13771	17.596	10.622		21.0224	7.73357	21.6521		6.97609	18.4417	6.37119		6.67019	10.9785	4.13771
					20.1688	15.948	8.5699		2.67029	5.93696	12.7927		18.0172	20.6094	6.97609		8.24196	4.13771	8.90208
					7.60146	9.92351	4.39933		12.6999	5.24785	10.6111		13.1952	6.07453	5.78263		5.21339	9.23844	5.78263
					7.28654	4.66624	16.7669		6.37809	3.98136	7.31542		5.21339	8.5699	9.57893		12.8159	5.78263	4.39933
					6.07453	14.355	16.7669		29.1837	8.29716	3.24513		9.57893	5.78263	5.21339		5.21339	4.66624	7.92079
					20.6094	4.66624	5.78263		12.5757	2.55919	2.28925		6.97609	5.78263	19.7314		7.28654	7.92079	6.37119
					4.66624	6.97609	10.2694		10.4344	2.9914	3.77281		14.355	4.93623	6.37119		5.49555	6.37119	6.67019
					11.7032	9.92351	9.92351		4.81422	5.72038	2.37811		19.3005	5.78263	13.5782		8.24196	6.97609	5.78263
					10.2694	14.7457	11.3389		2.65138	2.20152	2.70652		4.13771	12.4403	11.3389		5.21339	5.78263	8.90208
					5.78263	8.90208	6.37119		20.5822	9.74276	8.95355		8.24196	18.8694	17.1782		7.28654	9.23844	5.21339
					6.37119	15.143	4.66624		4.2598	4.3486	3.79214		4.39933	5.49555	10.2694		4.13771	5.49555	17.596
					12.8159	8.5699	13.5782		27.4743	18.9918	2.32531		13.5782	4.93623	13.9648		10.9785	18.4417	6.37119
					12.8159	4.66624	10.9785		14.7792	4.43597	2.67029		9.23844	12.8159	4.66624		4.39933	6.37119	12.4403
					13.1952	12.4403	5.49555		9.74276	7.49923	3.62698		10.622	7.92079	15.5438		8.90208	12.4403	10.2694
					7.28654	4.66624	8.90208		6.85318	4.83518	11.6244		21.5002	10.622	16.7669		16.7669	10.622	15.948
					10.2694	9.57893	7.60146		2.2193	9.94218	2.30726		4.13771	6.67019	6.07453		8.24196	16.3557	9.57893
					4.93623	4.13771	14.7457		2.44968	6.98083	8.02737		9.23844	13.5782	8.24196		4.39933	9.92351	12.8159
					19.3005	7.60146	6.67019		3.8971	12.4518	6.42647		13.5782	10.9785	5.78263		5.49555	12.8159	20.1688
					4.39933	4.13771	14.355		10.9069	2.9914	5.55258		10.622	4.93623	5.78263		15.948	21.0532	4.39933
					4.13771	13.1952	4.93623		2.2193	8.5141	6.08132		8.5699	8.24196	4.93623		14.7457	4.66624	13.9648
					13.5782	7.60146	6.07453		7.36847	2.87595	2.55919		5.49555	6.67019	5.78263		6.37119	14.355	15.5438
					4.13771	9.23844	16.3557		2.37811	6.80375	3.64797		7.60146	11.3389	11.3389		8.24196	15.5438	6.07453
					4.39933	4.93623	16.3557		2.34342	4.2598	20.4362		5.49555	13.5782	15.948		4.13771	6.07453	7.60146
					10.2694	4.66624	4.66624		5.04011	8.92523	2.2193		4.39933	4.13771	5.49555		10.622	7.92079	5.78263
					12.8159	10.2694	10.2694		3.58702	2.70652	7.28894		4.13771	7.28654	5.21339		10.622	5.78263	5.78263
					10.9785	7.92079	11.3389		6.08132	4.3912	4.28195		10.622	18.0172	11.7032		6.37119	22.8561	4.66624
					14.7457	6.67019	7.60146		5.01885	13.3921	3.66899		6.07453	4.13771	7.92079		10.622	5.78263	5.78263
					14.7457	4.39933	9.23844		3.85617	5.06353	3.00929		6.97609	10.9785	9.92351		15.5438	4.93623	10.2694
					6.07453	10.2694	9.92351		5.67164	7.36847	8.37766		4.39933	8.24196	6.67019		7.92079	5.78263	20.6094
					13.1952	5.78263	12.8159		8.65127	9.74276	9.57103		6.37119	8.90208	12.4403		5.49555	10.622	13.9648
					6.97609	19.3005	4.39933		3.42493	4.61244	2.78121		4.66624	14.7457	10.2694		6.97609	21.5002	5.49555
					6.07453	7.28654	9.57893		14.9103	3.48495	3.62698		6.37119	4.13771	22.3999		4.13771	14.7457	4.93623
					5.21339	4.13771	6.37119		2.30726	17.3417	5.11047		7.28654	8.24196	5.21339		14.355	5.49555	10.9785
					21.0532	16.7669	17.1782		21.2076	2.41464	6.65151		4.93623	10.9785	8.24196		5.49555	4.93623	7.28654
					4.39933	6.67019	13.5782		9.06456	16.2802	2.20152		14.355	9.23844	6.67019		7.28654	10.9785	9.23844
					6.37119	4.13771	4.13771		11.2026	5.01885	2.9914		4.66624	7.60146	10.622		10.2694	7.60146	6.67019
					11.3389	17.1782	11.3389		26.7104	2.9326	3.79214		4.13771	5.21339	12.4403		4.39933	9.57893	11.3389
					4.39933	9.23844	11.3389		6.7521	6.62586	14.1924		11.7032	19.3005	4.39933		4.39933	6.67019	9.57893
					4.93623	8.24196	17.1782		3.64797	6.03383	8.0796		4.39933	15.143	7.60146		5.49555	11.3389	21.0532
					15.948	5.21339	6.67019		2.16771	15.4417	3.00929		4.39933	6.97609	15.143		6.67019	9.92351	18.4417
					6.97609	5.21339	13.9648		2.30726	6.82728	3.98136		13.1952	5.21339	4.39933		4.93623	21.5002	5.21339
					5.78263	4.93623	4.93623		8.92523	5.86298	13.7116		15.948	4.13771	10.2694		4.39933	19.7314	7.60146
					4.66624	13.5782	8.5699		5.60098	15.3738	15.143		20.6094	4.13771	7.92079		11.7032	5.21339	6.67019
					16.3557	17.1782	17.596		19.5306	9.40031	3.50566		5.21339	8.90208	21.9468		6.97609	7.92079	9.92351
					12.4403	5.78263	18.8694		6.7521	12.3599	3.64797		12.8159	5.78263	8.5699		4.39933	6.67019	11.3389
					5.49555	4.13771	6.97609		6.08132	9.09303	10.4046		7.60146	6.37119	12.8159		7.60146	9.92351	4.13771
					4.39933	4.66624	16.3557		2.63251	4.10985	5.86298		4.66624	4.39933	4.13771		6.67019	11.7032	20.1688
					9.23844	6.67019	8.5699		13.1395	6.22912	8.4054		4.13771	5.78263	8.24196		11.3389	4.39933	7.28654
					5.78263	6.37119	6.67019		3.44365	12.0201	16.5862		4.66624	4.66624	10.2694		6.07453	21.0532	13.5782
					12.4403	4.93623	10.2694		7.28894	3.44365	3.28378		14.7457	5.78263	8.5699		5.21339	7.28654	4.39933
					10.9785	6.07453	5.49555		2.81968	12.2968	10.8766		4.66624	6.97609	7.60146		5.49555	13.5782	9.57893
					8.5699	6.07453	6.07453		5.15541	5.60098	7.05685		6.37119	4.93623	5.49555		12.4403	4.39933	7.60146
					15.5438	5.78263	6.37119		2.59491	6.90509	13.0752		6.37119	11.3389	16.3557		6.07453	9.92351	18.4417
					9.57893	11.7032	4.66624		18.7441	2.52195	3.52453		4.13771	4.66624	13.1952		7.92079	7.92079	8.24196
					8.24196	5.21339	15.948		6.85318	4.94892	4.94892		9.92351	4.13771	6.97609		10.2694	19.3005	12.0713
					4.93623	5.78263	12.4403		8.0796	7.73357	7.23848		13.9648	9.92351	5.49555		6.37119	8.24196	4.13771
					20.6094	12.0713	5.21339		6.30231	5.79153	2.39635		6.67019	4.39933	4.39933		13.1952	12.4403	7.60146
					5.49555	4.39933	21.0532		4.72442	2.91486	10.4046		6.67019	4.39933	4.13771		7.92079	4.13771	9.57893
					4.13771	4.13771	4.39933		3.26352	5.93696	11.2944		10.622	10.622	8.5699		4.93623	7.92079	8.24196
					9.23844	9.92351	7.28654		2.32531	15.3738	12.5757		7.92079	12.0713	5.78263		4.39933	9.92351	7.28654
					7.60146	7.28654	10.2694		6.87912	15.674	8.8995		7.92079	14.355	6.67019		15.143	8.5699	5.49555
					4.13771	15.948	5.78263		5.06353	5.22631	3.12647		6.97609	4.93623	4.39933		5.49555	7.60146	14.7457
					7.60146	6.67019	17.596		11.8359	2.20152	7.65519		15.948	10.2694	6.07453		17.1782	5.49555	12.0713
					5.49555	10.2694	10.9785		18.7078	10.6411	10.8766		9.23844	6.97609	4.66624		15.5438	14.7457	6.97609
					8.5699	9.92351	16.7669		8.73291	7.13553	4.30413		4.13771	4.66624	5.78263		8.90208	12.4403	5.49555
					12.4403	5.21339	10.2694		29.9703	3.9186	6.87912		6.67019	4.13771	6.97609		5.21339	6.97609	4.39933
					11.3389	13.9648	11.3389		16.824	7.03307	14.2255		17.1782	4.66624	4.93623		10.622	5.49555	4.13771
					8.24196	4.13771	4.13771		3.52453	9.71363	5.5065		6.67019	11.7032	10.622		4.66624	4.39933	8.24196
					7.28654	8.5699	8.90208		5.04011	3.64797	20.5449		13.9648	4.66624	4.66624		4.13771	4.13771	5.78263
					12.4403	10.9785	18.8694		3.77281	14.3881	5.5065		8.24196	5.78263	16.7669		4.93623	8.5699	6.37119
					4.13771	10.9785	8.90208		7.6821	3.98136	3.77281		12.4403	5.78263	4.13771		4.93623	5.78263	4.39933
					7.92079	9.57893	15.143		7.76057	8.26954	11.7455		7.92079	4.13771	18.8694		4.93623	6.67019	5.78263
					16.3557	4.66624	4.93623		3.81345	2.1854	5.9842		17.1782	8.5699	9.23844		4.66624	4.39933	4.39933
					4.13771	7.28654	5.49555		3.58702	4.65588	18.3532		19.3005	11.3389	4.66624		13.1952	6.07453	5.78263
					10.9785	7.28654	10.2694		14.6819	2.68752	3.69007		11.3389	6.07453	20.1688		5.78263	4.66624	6.67019
					7.28654	5.21339	4.93623		16.0105	2.34342	13.7413		11.3389	6.07453	4.39933		4.39933	5.78263	4.66624
					14.355	5.21339	5.21339		2.59491	4.97219	16.2802		6.07453	8.90208	10.2694		4.66624	6.97609	9.92351
					6.37119	11.3389	7.28654		8.92523	3.58702	2.65138		14.7457	7.28654	11.3389		4.39933	4.93623	4.66624
					10.9785	6.37119	4.66624		23.9634	5.60098	2.50508		4.39933	7.28654	12.4403		5.49555	9.92351	15.5438
					13.9648	19.3005	6.67019		6.17896	6.30231	2.255		12.4403	6.37119	19.7314		8.24196	4.66624	4.13771
					8.90208	5.78263	4.39933		20.8753	7.57707	15.3399		10.2694	12.4403	4.93623		7.28654	15.948	17.1782
					4.13771	18.0172	5.78263		4.3486	15.2752	4.45638		4.13771	17.1782	9.92351		4.66624	4.13771	8.90208
					10.9785	18.4417	4.93623		4.63518	2.68752	7.28894		4.13771	8.24196	7.28654		11.3389	17.596	4.39933
					4.13771	5.21339	6.37119		26.9928	2.68752	21.0601		6.37119	4.13771	4.93623		5.21339	8.90208	18.0172
					4.13771	15.948	18.8694		28.4079	6.009	6.62586		11.7032	6.37119	4.13771		6.07453	4.39933	18.8694
					12.0713	4.13771	7.92079		2.35992	3.56615	2.9326		14.355	12.8159	4.93623		4.93623	18.8694	4.39933
					5.49555	7.92079	5.49555		4.92779	7.55029	7.97278		6.97609	6.07453	10.9785		8.90208	20.6094	9.57893
					13.1952	14.7457	5.21339		25.4448	4.9955	5.34084		4.93623	10.9785	4.66624		6.07453	4.39933	10.2694
					5.78263	14.7457	10.2694		9.17603	2.37811	6.52591		9.23844	7.60146	5.78263		13.1952	9.92351	11.7032
					12.4403	17.1782	6.67019		6.7521	4.72442	3.77281		6.97609	18.4417	6.07453		8.90208	10.622	18.0172
					4.66624	4.93623	4.39933		18.1768	2.54055	8.8995		5.49555	10.2694	4.13771		9.57893	12.0713	21.5002
					4.66624	8.90208	17.1782		8.98191	2.27291	3.34483		5.21339	7.28654	8.5699		4.13771	18.8694	4.93623
					9.92351	4.93623	21.9468		17.6186	3.54532	11.473		14.355	18.0172	10.2694		15.5438	21.5002	9.23844
					4.13771	10.2694	9.57893		2.16771	4.50137	15.5747		5.49555	20.6094	6.37119		9.92351	4.93623	6.97609
					6.97609	8.24196	6.37119		3.16647	5.34084	6.52591		7.60146	12.8159	6.37119		8.90208	9.57893	4.66624
					6.07453	9.23844	13.9648		8.4054	11.9605	5.9842		6.07453	13.5782	8.5699		5.78263	6.97609	4.13771
					6.67019	15.5438	15.143		8.95355	9.65545	3.12647		7.28654	9.23844	7.28654		4.66624	4.66624	4.66624
					4.66624	6.97609	4.93623		4.08801	5.45837	2.78121		8.5699	9.57893	7.28654		4.66624	4.13771	9.92351
					4.13771	8.24196	5.78263		3.58702	9.60002	17.6864		8.24196	5.78263	6.37119		5.49555	4.66624	4.66624
					6.37119	13.5782	8.90208		7.2121	7.13553	2.52195		13.5782	11.7032	11.3389		4.13771	10.2694	5.78263
					7.28654	5.49555	5.21339		7.81468	3.60793	2.28925		4.93623	16.7669	13.9648		6.07453	22.3999	5.78263
					16.7669	8.5699	6.97609		2.13248	5.24785	10.0571		8.90208	4.39933	7.92079		4.93623	4.66624	4.13771
					18.0172	6.07453	6.67019		2.9326	13.9021	9.23323		4.93623	9.92351	4.39933		10.9785	6.07453	7.92079
					4.39933	5.78263	6.37119		18.6025	3.64797	2.32531		5.21339	8.5699	18.4417		6.67019	6.07453	9.57893
					4.13771	10.2694	6.07453		4.67869	2.15007	8.02737		5.78263	4.13771	6.37119		6.97609	4.13771	6.37119
					8.24196	13.5782	18.0172		2.80042	2.16771	2.39635		4.66624	4.13771	11.7032		6.37119	7.92079	6.07453
					4.13771	13.5782	6.67019		4.19561	3.28378	2.20152		6.97609	5.78263	6.37119		5.21339	9.92351	8.24196
					7.60146	5.78263	10.622		3.34483	3.87759	2.54055		12.0713	9.57893	10.2694		6.37119	22.3999	6.97609
					5.49555	12.0713	18.0172		2.85657	16.3463	7.39263		6.67019	11.3389	7.60146		5.49555	6.37119	6.97609
					13.1952	8.5699	4.66624		3.50566	3.18471	15.4417		13.9648	19.3005	15.5438		4.39933	6.37119	6.37119
					9.92351	4.13771	6.37119		14.2586	6.22912	2.54055		4.66624	6.67019	9.57893		8.90208	8.24196	18.4417
					9.23844	5.78263	8.24196		3.81345	12.9497	2.48657		5.49555	4.93623	18.4417		4.66624	7.28654	10.2694
					5.21339	4.93623	12.0713		16.3463	3.81345	2.85657		21.0532	8.24196	17.1782		6.67019	7.28654	12.8159
					7.92079	5.78263	17.1782		2.95216	2.9914	3.9186		4.93623	6.37119	7.28654		6.07453	6.37119	7.60146
					16.3557	18.4417	21.9468		4.97219	2.27291	12.4518		15.948	5.49555	14.7457		6.07453	20.1688	4.13771
					20.6094	4.66624	11.7032		3.7304	11.5935	3.0686		10.2694	4.93623	16.7669		16.7669	10.622	16.3557
					5.49555	11.3389	6.07453		2.55919	8.5141	2.43297		5.78263	11.7032	16.3557		5.49555	13.1952	6.37119
					6.97609	4.93623	8.5699		2.9914	20.5822	22.5154		20.1688	5.21339	11.7032		8.5699	7.92079	10.9785
					10.622	5.49555	5.49555		5.08698	4.74525	9.23323		4.66624	6.97609	12.4403		4.93623	4.13771	6.07453
					12.4403	7.92079	5.21339		2.20152	3.30409	3.83479		19.3005	5.78263	8.90208		6.67019	17.1782	9.57893
					4.93623	6.97609	4.13771		21.0978	9.62904	2.70652		5.49555	17.596	17.1782		5.49555	6.37119	7.28654
					7.92079	5.49555	10.9785		3.56615	6.85318	3.64797		9.92351	6.67019	8.90208		6.67019	10.9785	13.9648
					4.13771	12.8159	15.143		12.8566	5.64731	4.54446		4.13771	20.6094	5.78263		5.78263	6.07453	21.9468
					12.4403	18.4417	9.57893		26.87	3.42493	2.39635		6.37119	16.3557	10.9785		8.5699	9.92351	9.23844
					10.622	6.37119	14.7457		10.7285	5.64731	8.76103		17.596	7.60146	13.9648		4.93623	7.28654	16.7669
					9.92351	4.39933	8.5699		2.44968	4.04642	3.9186
					5.21339	5.49555	5.49555		3.62698	6.82728	2.50508
					5.49555	7.60146	11.3389		3.08664	3.44365	7.52353
					4.39933	15.948	8.5699		4.45638	7.23848	11.9889
					16.3557	4.93623	14.355		2.50508	2.34342	2.81968
					5.21339	5.49555	16.7669		8.76103	10.0009	2.55919
					4.66624	9.57893	6.37119		8.24196	4.06621	11.2638
					13.1952	11.7032	5.21339		4.45638	5.06353	2.20152
					13.9648	5.21339	7.60146		18.6716	6.87912	9.01029
					10.9785	5.21339	5.49555		4.65588	4.19561	12.9497
					4.66624	9.23844	6.37119		7.41923	11.0835	5.55258
					5.49555	10.622	4.66624		2.15007	9.28795	15.0755
					5.21339	11.3389	6.07453		3.34483	4.13173	16.4503
					4.93623	6.37119	9.23844		2.74465	3.04879	11.3529
					8.90208	8.90208	5.21339		4.61244	5.15541	3.10654
					21.0532	6.67019	4.66624		3.26352	17.897	2.63251
					7.28654	13.5782	18.4417		16.7573	9.15006	2.65138
					6.37119	5.78263	7.28654		14.1624	3.66899	2.87595
					6.37119	9.23844	10.9785		8.37766	11.8076	4.81422
					14.7457	6.67019	15.143		5.08698	6.85318	21.5036
					11.3389	5.49555	19.7314		3.98136	7.97278	2.9914
					4.39933	8.24196	4.13771		16.894	2.255	8.81479
					7.92079	5.78263	4.39933		9.06456	3.16647	4.28195
					8.24196	14.355	16.3557		6.55143	6.03383	8.4054
					4.93623	14.355	5.49555		6.70291	5.24785	6.20402
					15.143	8.90208	5.21339		7.03307	2.55919	3.75159
					12.0713	19.7314	4.39933		9.31665	8.13443	3.20481
					15.5438	16.3557	7.28654		24.4299	8.16189	2.67029
					4.66624	6.67019	5.49555		2.89539	4.06621	5.11047
					10.622	9.23844	8.5699		5.86298	2.63251	2.78121
					7.92079	4.93623	5.21339		11.5346	2.72556	3.40438
					5.49555	7.28654	13.1952		2.83723	20.2161	9.20461
					16.7669	8.24196	7.60146		2.59491	15.6398	2.70652
					4.13771	5.49555	4.13771		24.8559	2.50508	24.8958
					12.4403	5.78263	8.5699		7.2649	15.4077	3.66899
					9.23844	4.13771	19.7314		6.03383	3.10654	4.2598
					6.37119	4.13771	8.5699		5.20264	11.5038	3.08664
					8.5699	10.9785	4.13771		9.68452	5.36471	20.9129
					4.66624	4.13771	12.4403		2.63251	9.01029	6.42647
					15.5438	6.97609	5.78263		5.62523	8.02737	5.41256
					8.5699	5.21339	5.49555		4.13173	6.13121	4.7682
					9.23844	7.60146	12.8159		8.29716	2.2193	2.32531
					6.67019	4.93623	4.93623		4.50137	8.65127	3.85617
					4.66624	6.97609	5.78263		3.22495	3.44365	5.41256
					10.622	4.93623	6.37119		5.79153	2.30726	5.62523
					18.0172	4.66624	4.93623		4.65588	8.21441	3.16647
					6.67019	4.39933	6.37119		20.1081	10.2317	10.2021
					13.9648	5.21339	6.67019		5.57676	2.65138	5.01885
					10.2694	6.37119	8.90208		9.17603	7.78761	3.04879
					10.622	5.21339	11.7032		9.37414	2.1854	10.2883
					5.21339	18.0172	4.39933		19.0647	11.4422	2.1854
					4.93623	5.78263	4.13771		2.67029	2.28925	3.75159
					17.1782	4.93623	5.21339		7.55029	17.3064	3.16647
					14.355	12.4403	22.3999		29.7201	2.27291	3.46428
					14.355	6.07453	6.97609		2.54055	9.54206	3.16647
					5.49555	9.92351	5.21339		4.08801	15.7424	9.88621
					10.622	7.60146	6.67019		10.786	15.9418	2.255
					4.13771	5.78263	12.4403		2.50508	2.78121	2.68752
					4.93623	5.49555	12.0713		2.43297	6.87912	13.6789
					15.948	4.13771	12.0713		2.83723	9.68452	5.29536
					5.49555	17.1782	7.60146		3.79214	9.03612	12.0201
					4.93623	8.5699	7.92079		4.45638	5.79153	2.27291
					4.66624	4.93623	13.9648		12.1739	12.6074	5.134
					11.7032	5.78263	9.23844		3.02902	9.68452	3.50566
					4.66624	8.5699	4.93623		10.1161	2.78121	2.37811
					14.355	7.28654	6.37119		3.42493	2.97176	5.67164
					5.49555	6.07453	6.37119		4.65588	3.54532	2.4681
					4.13771	4.93623	16.3557		3.3634	3.58702	23.3898
					12.8159	20.6094	6.07453		7.00694	3.54532	13.0138
					10.622	7.92079	4.66624		3.12647	3.40438	8.843
					5.78263	6.67019	6.07453		12.9818	5.01885	11.0835
					4.66624	4.13771	7.92079		3.24513	6.10625	5.134
					4.93623	5.78263	4.93623		6.62586	2.9326	2.63251
					5.78263	5.21339	11.3389		5.01885	2.95216	2.13248
					5.21339	11.3389	4.39933		3.52453	2.28925	5.86298
					6.67019	10.2694	9.23844		5.79153	2.52195	12.6999
					14.7457	12.8159	5.49555		4.94892	2.85657	6.70291

[truncated: 2 more sheets: Sup Fig 15, Sup Fig 16]
